# Supplementary material for: 2-Carb­oxy-1-(3-nitro­phen­yl)ethanaminium perchlorate
Source: Acta Crystallogr Sect E Struct Rep Online. 2010 Jan 16;66(Pt 2):o389. doi: 10.1107/S1600536809052167 (PMC2979896; doi:10.1107/S1600536809052167)
Supplement: Supplementary file 2 [file e-66-0o389-Isup2.hkl]

# 
# h,k,l, Fc-squared, Fo-squared, sigma(Fo-squared) and status flag 
# 
data_I
_shelx_title ' lwx                  New: P-1' 
_shelx_refln_list_code          4 
_shelx_F_calc_maximum      110.66 
_exptl_crystal_F_000       266.00 
_reflns_d_resolution_high  0.7705 
 
loop_ 
 _symmetry_equiv_pos_as_xyz 
 'x, y, z' 
 '-x, -y, -z' 
 
_cell_length_a     7.4737 
_cell_length_b     7.7676 
_cell_length_c    11.8234 
_cell_angle_alpha  94.973 
_cell_angle_beta   99.093 
_cell_angle_gamma 115.574 
 
_shelx_F_squared_multiplier     1.000 
 
loop_ 
 _refln_index_h 
 _refln_index_k 
 _refln_index_l 
 _refln_F_squared_calc 
 _refln_F_squared_meas 
 _refln_F_squared_sigma 
 _refln_observed_status 
   1   0   0      445.35      442.86     11.68 o 
   2   0   0      333.78      300.54      3.74 o 
   3   0   0     1901.31     1947.35     24.26 o 
   4   0   0       91.45       93.43      1.31 o 
   5   0   0        0.09        1.16      0.47 o 
   6   0   0      466.49      460.45      5.45 o 
   7   0   0       18.90       18.09      1.08 o 
   8   0   0        7.33        9.62      0.84 o 
  -8   1   0      141.48      145.46      2.55 o 
  -7   1   0       56.50       57.65      1.60 o 
  -6   1   0      177.96      174.11      2.82 o 
  -5   1   0       21.26       21.49      1.49 o 
  -4   1   0      114.97      125.05      2.16 o 
  -3   1   0     1031.20      956.80     13.02 o 
  -2   1   0      243.29      204.16      3.09 o 
  -1   1   0       27.12       32.66      0.83 o 
   1   1   0     8050.46     7790.35    116.35 o 
   2   1   0     1110.14     1036.79      9.46 o 
   3   1   0        0.12        4.46      0.95 o 
   4   1   0       56.36       46.63      1.51 o 
   5   1   0      265.87      268.83      4.18 o 
   6   1   0       53.44       48.99      1.50 o 
   7   1   0       80.75       71.93      1.65 o 
   8   1   0       61.98       64.94      1.77 o 
  -9   2   0       39.53       39.56      1.65 o 
  -8   2   0       23.42       21.76      1.50 o 
  -7   2   0      192.69      191.30     11.78 o 
  -6   2   0      720.34      768.59     14.71 o 
  -5   2   0        1.40        1.46      0.70 o 
  -4   2   0      188.85      212.72      3.46 o 
  -3   2   0      200.85      204.02      3.23 o 
  -2   2   0     6126.21     6322.92    108.35 o 
  -1   2   0      218.51      213.31      3.65 o 
   0   2   0     1421.86     1383.72     18.93 o 
   1   2   0       62.90       85.17      1.14 o 
   2   2   0        6.61        4.88      0.41 o 
   3   2   0      143.45      134.47      1.53 o 
   4   2   0      311.41      300.61      3.51 o 
   5   2   0       13.31       13.92      0.66 o 
   6   2   0      102.61      109.99      1.72 o 
   7   2   0       13.21       14.32      0.88 o 
  -9   3   0       25.03       21.89      1.55 o 
  -8   3   0       15.38       15.82      2.38 o 
  -7   3   0      721.58      679.44     20.21 o 
  -6   3   0        5.54        3.77      1.21 o 
  -5   3   0      145.27      142.05      5.36 o 
  -4   3   0      819.76      781.62     11.54 o 
  -3   3   0      658.96      694.71     10.11 o 
  -2   3   0      723.43      785.10     17.00 o 
  -1   3   0      163.51      153.65      2.35 o 
   0   3   0       69.26       86.57      3.10 o 
   1   3   0      113.48       95.85      1.68 o 
   2   3   0        5.58        8.98      0.49 o 
   3   3   0       46.90       49.71      1.09 o 
   4   3   0      190.32      171.42      3.65 o 
   5   3   0       40.37       40.11      2.46 o 
   6   3   0       23.09       21.11      2.64 o 
  -9   4   0       56.92       59.69      3.58 o 
  -8   4   0        3.77        5.76      1.92 o 
  -7   4   0       24.63       26.05      2.41 o 
  -6   4   0      194.61      186.05      7.09 o 
  -5   4   0       21.96       30.47      2.24 o 
  -4   4   0      433.62      432.39      6.50 o 
  -3   4   0     1097.59     1040.89     16.34 o 
  -2   4   0       16.30       19.10      1.05 o 
  -1   4   0      124.06      120.40      2.79 o 
   0   4   0      122.60      126.46      4.08 o 
   1   4   0      233.89      235.42      3.86 o 
   2   4   0       40.56       40.98      0.84 o 
   3   4   0      135.86      138.42      2.39 o 
   4   4   0      369.07      371.25      8.41 o 
   5   4   0        0.31        1.56      0.84 o 
   6   4   0      124.10      134.56      4.95 o 
  -9   5   0       39.16       41.53      2.28 o 
  -8   5   0       64.46       63.99      4.72 o 
  -7   5   0       89.36       91.45      2.57 o 
  -6   5   0      229.27      225.79      5.66 o 
  -5   5   0      172.16      179.10      3.89 o 
  -4   5   0      161.46      168.98      3.22 o 
  -3   5   0       27.90       20.10      1.49 o 
  -2   5   0      107.54       92.97      2.05 o 
  -1   5   0       27.28       25.47      1.26 o 
   0   5   0       13.88       14.99      1.53 o 
   1   5   0      103.94      100.34      1.51 o 
   2   5   0       63.49       69.29      1.19 o 
   3   5   0      187.87      193.10      2.72 o 
   4   5   0       11.84       14.07      1.48 o 
   5   5   0       41.99       39.93      1.63 o 
  -9   6   0      107.07      104.32      3.55 o 
  -8   6   0        0.05       -0.14      1.26 o 
  -7   6   0       15.63       15.99      1.73 o 
  -6   6   0      112.42      101.70      3.27 o 
  -5   6   0      281.17      262.25      5.44 o 
  -4   6   0       42.24       39.34      2.80 o 
  -3   6   0     2878.49     2936.06     48.34 o 
  -2   6   0      225.69      232.77      4.85 o 
  -1   6   0      202.81      202.14      7.04 o 
   0   6   0      963.45      982.68     21.66 o 
   1   6   0      291.76      294.70      3.79 o 
   2   6   0       32.29       31.33      0.86 o 
   3   6   0      301.27      300.90      9.30 o 
   4   6   0      408.61      423.81      7.40 o 
  -9   7   0      252.09      271.17      9.50 o 
  -8   7   0      325.29      291.56     17.92 o 
  -7   7   0       16.38       14.42      2.21 o 
  -6   7   0        7.64       10.91      1.67 o 
  -5   7   0       43.27       39.36      1.97 o 
  -4   7   0        3.95        3.14      1.43 o 
  -3   7   0      588.36      585.32     11.90 o 
  -2   7   0      622.73      635.48     10.02 o 
  -1   7   0        5.84        4.75      1.66 o 
   0   7   0       63.82       60.56      2.10 o 
   1   7   0      150.40      146.83      2.30 o 
   2   7   0       70.85       65.31      2.67 o 
   3   7   0       11.30       14.49      1.43 o 
  -8   8   0        0.85        1.44      1.51 o 
  -7   8   0        4.85        6.03      2.51 o 
  -6   8   0       65.42       64.25      2.91 o 
  -5   8   0      289.94      293.29      5.62 o 
  -4   8   0       42.30       41.38      2.41 o 
  -3   8   0       73.41       76.89      3.43 o 
  -2   8   0      581.91      599.50     14.48 o 
  -1   8   0       10.64       10.03      3.29 o 
   0   8   0        2.24        1.32      0.57 o 
   1   8   0      135.37      140.12      3.54 o 
  -7   9   0       81.83       81.09      3.01 o 
  -6   9   0        1.16        1.25      1.23 o 
  -5   9   0        5.81        4.94      2.28 o 
  -4   9   0        0.11        0.63      1.00 o 
  -3   9   0       37.80       37.94      2.30 o 
  -2   9   0       45.03       45.37      4.86 o 
  -1   9   0        2.05        3.36      3.05 o 
  -5  10   0        1.44        0.68      1.28 o 
  -4  10   0        5.78        5.01      2.34 o 
   4 -10   1      600.82      597.69     10.73 o 
   5 -10   1        0.03        0.67      1.29 o 
   0  -9   1       13.13       12.22      1.28 o 
   1  -9   1        3.15        3.88      1.69 o 
   2  -9   1       68.02       71.32      3.49 o 
   3  -9   1       17.27       18.42      2.32 o 
   4  -9   1       79.50       86.14      2.98 o 
   5  -9   1      102.42      106.77      3.48 o 
   6  -9   1       22.68       27.08      5.72 o 
   7  -9   1       27.40       35.13      2.53 o 
  -1  -8   1        6.48        7.48      0.77 o 
   0  -8   1       48.78       51.01      1.20 o 
   1  -8   1      473.42      467.27     13.05 o 
   2  -8   1      232.52      233.06      4.28 o 
   3  -8   1       75.22       75.52      2.52 o 
   4  -8   1      340.88      339.07      6.02 o 
   5  -8   1       54.34       58.50      3.39 o 
   6  -8   1       19.94       17.57      2.42 o 
   7  -8   1       26.29       29.13      2.57 o 
   8  -8   1       16.53       17.29      1.86 o 
  -3  -7   1      207.14      211.29      4.12 o 
  -2  -7   1      178.36      174.91      2.58 o 
  -1  -7   1       38.49       39.71      1.01 o 
   0  -7   1      251.44      249.64      4.34 o 
   1  -7   1      163.95      169.77      4.84 o 
   2  -7   1        8.85        9.82      1.40 o 
   3  -7   1      129.68      132.63      4.00 o 
   4  -7   1       15.19       17.06      1.77 o 
   5  -7   1       24.88       27.37      1.99 o 
   6  -7   1      216.53      225.34      5.17 o 
   7  -7   1      166.35      172.81      4.44 o 
   8  -7   1        9.83        9.50      2.17 o 
   9  -7   1       16.33       23.35      3.36 o 
  -4  -6   1       14.78       23.92      1.11 o 
  -3  -6   1      144.14      140.75      2.24 o 
  -2  -6   1      138.87      147.35      2.22 o 
  -1  -6   1       62.59       61.83      1.31 o 
   0  -6   1        0.07        0.49      0.57 o 
   1  -6   1      538.56      548.25      8.59 o 
   2  -6   1      191.11      197.43      3.49 o 
   3  -6   1      480.43      472.34      8.01 o 
   4  -6   1      125.72      123.99      3.23 o 
   5  -6   1      137.17      124.26      3.31 o 
   6  -6   1      201.28      190.66     10.78 o 
   7  -6   1       35.61       43.84      2.66 o 
   8  -6   1       56.65       53.34      3.47 o 
   9  -6   1       89.20       94.04      3.74 o 
  -5  -5   1        0.85        1.57      0.91 o 
  -4  -5   1        0.41        0.58      0.40 o 
  -3  -5   1      285.23      280.08      3.48 o 
  -2  -5   1      172.77      166.19      2.15 o 
  -1  -5   1       99.72      105.73      1.61 o 
   0  -5   1      340.62      335.95      7.18 o 
   1  -5   1       40.46       32.41      1.67 o 
   2  -5   1      391.14      419.39      6.55 o 
   3  -5   1      678.70      653.94     10.07 o 
   4  -5   1       45.67       44.20      2.57 o 
   5  -5   1       69.99       73.54      2.11 o 
   6  -5   1      139.67      131.58      6.58 o 
   7  -5   1      137.34      128.27      3.80 o 
   8  -5   1        3.78        3.69      1.66 o 
   9  -5   1       31.14       27.78      2.48 o 
  -6  -4   1        0.16       -0.35      0.84 o 
  -5  -4   1       47.32       50.03      2.67 o 
  -4  -4   1       92.23       82.05      2.94 o 
  -3  -4   1        1.76        1.50      0.65 o 
  -2  -4   1        8.21        8.23      0.55 o 
  -1  -4   1      304.94      326.42      4.21 o 
   0  -4   1        1.97        3.72      1.47 o 
   1  -4   1     1656.13     1617.97     23.50 o 
   2  -4   1        7.96        6.19      0.98 o 
   3  -4   1        1.17        2.96      0.93 o 
   4  -4   1      512.99      510.87      7.81 o 
   5  -4   1       35.85       31.92      2.14 o 
   6  -4   1        0.85        1.96      0.98 o 
   7  -4   1      358.51      374.03      8.53 o 
   8  -4   1      209.90      198.27      7.99 o 
   9  -4   1       25.46       30.09      2.50 o 
  -6  -3   1       41.79       40.92      1.09 o 
  -5  -3   1       78.42       74.06      2.75 o 
  -4  -3   1        1.19        0.79      0.48 o 
  -3  -3   1       32.90       32.32      0.75 o 
  -2  -3   1      131.86      156.12      6.46 o 
  -1  -3   1     1480.65     1708.55     24.64 o 
   0  -3   1     1033.89     1072.91     14.47 o 
   1  -3   1     1643.12     1602.46     23.04 o 
   2  -3   1      310.65      305.76      4.97 o 
   3  -3   1      184.96      177.36      3.18 o 
   4  -3   1      195.61      178.01      6.29 o 
   5  -3   1        1.77        2.08      0.79 o 
   6  -3   1       64.60       58.77      3.17 o 
   7  -3   1        6.22        6.56      1.17 o 
   8  -3   1       18.23       19.38      1.56 o 
   9  -3   1       36.26       41.36      1.52 o 
  -7  -2   1       12.08       13.12      0.68 o 
  -6  -2   1      146.57      138.86      2.18 o 
  -5  -2   1      429.69      436.16      5.22 o 
  -4  -2   1      150.24      145.28      1.89 o 
  -3  -2   1        2.14        1.07      0.27 o 
  -2  -2   1      239.93      251.01      2.65 o 
  -1  -2   1      816.29      858.68     10.69 o 
   0  -2   1     3668.08     4070.30    106.78 o 
   1  -2   1     2998.50     3218.21     49.43 o 
   2  -2   1    11014.36    10874.01    203.15 o 
   3  -2   1        6.00       14.17      0.82 o 
   4  -2   1       26.41       30.31      1.25 o 
   5  -2   1     1719.41     1720.79     37.33 o 
   6  -2   1       20.17       24.80      5.46 o 
   7  -2   1      132.09      125.57      2.72 o 
   8  -2   1       43.17       40.30      1.58 o 
   9  -2   1      111.89      110.62      2.21 o 
  -8  -1   1      107.24      100.68      1.89 o 
  -7  -1   1      219.15      213.28      4.96 o 
  -6  -1   1       92.71       99.10      2.48 o 
  -5  -1   1      454.54      474.11      6.66 o 
  -4  -1   1      259.82      249.60      4.29 o 
  -3  -1   1     2266.09     2401.12     28.78 o 
  -2  -1   1      244.08      268.53      3.45 o 
  -1  -1   1      571.73      599.47      5.13 o 
   0  -1   1      169.76      165.72      4.58 o 
   1  -1   1     1138.93     1174.01     29.79 o 
   2  -1   1       40.56       40.58      3.17 o 
   3  -1   1      432.77      427.24      6.51 o 
   4  -1   1      191.85      171.13      5.63 o 
   5  -1   1      275.03      297.98      4.35 o 
   6  -1   1       23.67       19.97      0.88 o 
   7  -1   1      378.30      394.77      6.05 o 
   8  -1   1        6.49        5.28      1.15 o 
  -8   0   1        2.15        2.82      0.62 o 
  -7   0   1       56.25       61.04      1.40 o 
  -6   0   1      672.31      673.97     14.45 o 
  -5   0   1      755.37      752.81      8.70 o 
  -4   0   1      887.76      939.24     12.82 o 
  -3   0   1       13.58       26.59      1.44 o 
  -2   0   1     3003.60     2983.33     63.14 o 
  -1   0   1      226.63      230.74      1.86 o 
   1   0   1      147.02      161.83      4.20 o 
   2   0   1     1207.83     1409.97     19.55 o 
   3   0   1       27.34       25.04      1.10 o 
   4   0   1      556.10      564.32     10.33 o 
   5   0   1      235.75      229.08      2.99 o 
   6   0   1      148.12      150.46      2.18 o 
   7   0   1       66.72       70.35      1.97 o 
   8   0   1        2.97        3.94      0.93 o 
  -9   1   1        3.19        3.18      0.90 o 
  -8   1   1       33.73       34.20      1.28 o 
  -7   1   1       14.01       13.13      0.94 o 
  -6   1   1       90.78       85.92      1.69 o 
  -5   1   1     1503.50     1487.94     17.96 o 
  -4   1   1      199.48      198.53      6.85 o 
  -3   1   1        5.31        6.12      0.61 o 
  -2   1   1     3052.25     2813.83     43.16 o 
  -1   1   1      224.71      203.30      3.03 o 
   0   1   1     1947.85     2008.62     41.06 o 
   1   1   1     5809.00     5990.78     79.89 o 
   2   1   1     1400.10     1537.16     16.92 o 
   3   1   1     1514.68     1662.55     19.02 o 
   4   1   1       50.88       49.14      1.06 o 
   5   1   1       95.68       96.70      1.48 o 
   6   1   1       52.03       49.08      1.35 o 
   7   1   1      157.18      153.68      2.47 o 
  -9   2   1       17.61       20.03      1.11 o 
  -8   2   1       89.27       91.75      3.36 o 
  -7   2   1        0.66        1.77      0.69 o 
  -6   2   1       89.18       90.00      2.86 o 
  -5   2   1       15.25       18.23      2.24 o 
  -4   2   1      253.02      238.88      4.21 o 
  -3   2   1        4.68        4.56      0.83 o 
  -2   2   1      390.05      343.63      5.14 o 
  -1   2   1     2519.36     2580.40     38.83 o 
   0   2   1     1307.08     1218.29     23.66 o 
   1   2   1      655.45      721.52      9.17 o 
   2   2   1      129.68      139.00      2.49 o 
   3   2   1      122.93      115.23      1.78 o 
   4   2   1      464.61      462.92      5.10 o 
   5   2   1       95.67       94.40      1.54 o 
   6   2   1       24.39       23.54      0.88 o 
   7   2   1        5.50        4.51      3.56 o 
  -9   3   1       27.74       26.39      1.44 o 
  -8   3   1       78.07       84.51      2.88 o 
  -7   3   1       28.06       27.51      1.50 o 
  -6   3   1       31.43       32.07      1.41 o 
  -5   3   1        1.47        4.62      2.19 o 
  -4   3   1      141.82      139.48      6.60 o 
  -3   3   1      269.48      292.02      4.42 o 
  -2   3   1      167.88      136.68      2.68 o 
  -1   3   1      411.07      413.28      6.02 o 
   0   3   1       16.17       17.46      1.27 o 
   1   3   1      704.02      658.68      6.97 o 
   2   3   1      815.93      832.06     11.19 o 
   3   3   1       29.59       30.23      1.23 o 
   4   3   1       21.26       24.49      2.00 o 
   5   3   1      248.64      233.29      5.30 o 
   6   3   1       35.50       38.39      3.09 o 
  -9   4   1      156.36      150.32      4.35 o 
  -8   4   1      199.37      204.86      5.82 o 
  -7   4   1        5.20        5.47      1.11 o 
  -6   4   1      341.73      320.24     12.27 o 
  -5   4   1      101.10      109.85      2.79 o 
  -4   4   1        7.60        8.08      0.99 o 
  -3   4   1      401.51      399.57     13.85 o 
  -2   4   1      563.34      524.67      8.05 o 
  -1   4   1      974.56      952.08     14.34 o 
   0   4   1       17.11        9.07      2.07 o 
   1   4   1        1.04        0.81      0.34 o 
   2   4   1     2601.00     2637.37     52.58 o 
   3   4   1        0.61        0.84      0.37 o 
   4   4   1      120.30      119.19      3.00 o 
   5   4   1       91.44      104.12      4.10 o 
  -9   5   1        2.49        2.96      1.31 o 
  -8   5   1      335.85      328.76     17.30 o 
  -7   5   1      214.08      217.29      5.68 o 
  -6   5   1       36.69       32.86      1.97 o 
  -5   5   1       70.63       66.30      2.46 o 
  -4   5   1       12.33       15.20      1.30 o 
  -3   5   1       68.56       68.39      2.32 o 
  -2   5   1      773.91      761.48     11.29 o 
  -1   5   1      439.67      444.64      7.00 o 
   0   5   1       46.04       45.34      3.44 o 
   1   5   1      131.52      126.11      2.54 o 
   2   5   1       47.51       46.46      1.19 o 
   3   5   1      330.92      304.42      4.38 o 
   4   5   1      193.80      195.98      6.41 o 
   5   5   1        0.57        1.08      1.10 o 
  -9   6   1       20.48       23.35      2.02 o 
  -8   6   1      208.05      206.67     17.07 o 
  -7   6   1      101.58      107.73      3.71 o 
  -6   6   1      113.45      105.42      2.87 o 
  -5   6   1      247.59      254.89      4.88 o 
  -4   6   1      446.70      478.77      7.94 o 
  -3   6   1       60.97       55.74      2.06 o 
  -2   6   1      410.18      397.44      7.03 o 
  -1   6   1        5.32        5.02      1.65 o 
   0   6   1      342.99      350.35     10.16 o 
   1   6   1       87.41       93.77      1.76 o 
   2   6   1       42.76       45.65      1.85 o 
   3   6   1       17.22       12.62      1.37 o 
   4   6   1       15.34       19.59      1.29 o 
  -9   7   1        2.32        1.51      2.38 o 
  -8   7   1      153.65      152.33      4.01 o 
  -7   7   1       13.51       15.23      2.81 o 
  -6   7   1        3.71        3.53      1.56 o 
  -5   7   1      780.38      759.40     13.24 o 
  -4   7   1       37.99       33.93      2.99 o 
  -3   7   1       22.58       22.74      2.04 o 
  -2   7   1      726.98      717.30     11.90 o 
  -1   7   1       53.64       55.47      4.84 o 
   0   7   1      742.33      715.79     12.48 o 
   1   7   1       46.74       45.75      2.88 o 
   2   7   1      106.16      117.69      2.53 o 
  -8   8   1      101.86      104.21      4.30 o 
  -7   8   1      141.85      137.15      3.77 o 
  -6   8   1        0.85        1.33      1.55 o 
  -5   8   1        9.40       11.30      1.96 o 
  -4   8   1      332.73      336.82      6.89 o 
  -3   8   1       60.14       59.81      2.20 o 
  -2   8   1        7.08        7.67      3.52 o 
  -1   8   1       84.88       86.98      3.93 o 
   0   8   1       65.73       63.13      3.06 o 
   1   8   1       73.48       67.88      3.34 o 
  -7   9   1        2.87        2.76      2.44 o 
  -6   9   1        0.05        0.02      1.05 o 
  -5   9   1       59.93       60.48      2.50 o 
  -4   9   1      108.23      113.44      4.60 o 
  -3   9   1       10.70       11.99      1.54 o 
  -2   9   1       95.46       92.22      4.38 o 
  -1   9   1       15.24       14.37      2.57 o 
   4 -10   2        0.14        1.43      1.26 o 
   5 -10   2       29.27       29.52      2.64 o 
   0  -9   2        7.11        7.77      2.29 o 
   1  -9   2        8.52        8.81      1.75 o 
   2  -9   2       54.37       57.46      2.93 o 
   3  -9   2      127.95      129.95      3.26 o 
   4  -9   2        9.83        9.89      1.25 o 
   5  -9   2      105.27      106.60      3.33 o 
   6  -9   2       92.83       92.72      3.42 o 
   7  -9   2      203.16      195.35      5.47 o 
  -1  -8   2       64.59       57.77      1.52 o 
   0  -8   2        8.02        6.92      0.61 o 
   1  -8   2        0.21        0.41      1.79 o 
   2  -8   2        1.17        1.40      0.76 o 
   3  -8   2        5.41        5.81      1.73 o 
   4  -8   2      401.69      402.38      9.05 o 
   5  -8   2        0.60        0.46      1.13 o 
   6  -8   2        4.02        7.35      2.07 o 
   7  -8   2      136.43      146.94      4.14 o 
   8  -8   2      100.79      110.92      4.77 o 
  -3  -7   2      122.15      126.71      2.22 o 
  -2  -7   2      225.24      246.14      3.63 o 
  -1  -7   2       47.41       45.01      1.33 o 
   0  -7   2      124.85      133.76      2.51 o 
   1  -7   2      437.41      455.52     10.32 o 
   2  -7   2      472.23      486.53      7.50 o 
   3  -7   2        3.42        4.87      1.61 o 
   4  -7   2      170.19      168.33      4.40 o 
   5  -7   2      540.37      528.85      8.69 o 
   6  -7   2      431.27      417.05     13.89 o 
   7  -7   2      110.12      105.97      2.96 o 
   8  -7   2       15.40       18.21      1.74 o 
  -4  -6   2       46.31       42.93      1.43 o 
  -3  -6   2        0.44        0.53      0.53 o 
  -2  -6   2      359.13      352.33      5.46 o 
  -1  -6   2        3.03        4.82      0.68 o 
   0  -6   2       68.84       69.03      1.77 o 
   1  -6   2      184.87      176.79      3.28 o 
   2  -6   2      152.75      150.83      3.12 o 
   3  -6   2      118.27      128.36      4.59 o 
   4  -6   2      194.21      199.99      4.84 o 
   5  -6   2       17.14       23.67      1.47 o 
   6  -6   2      143.79      137.33      3.64 o 
   7  -6   2      408.80      422.27     10.06 o 
   8  -6   2       71.33       70.68      2.43 o 
   9  -6   2        3.95        2.34      1.39 o 
  -5  -5   2       34.00       32.26      1.82 o 
  -4  -5   2      205.31      211.48      3.00 o 
  -3  -5   2        0.31        0.50      0.56 o 
  -2  -5   2       94.44       91.55      2.31 o 
  -1  -5   2        2.98        3.18      1.27 o 
   0  -5   2      206.46      205.46      4.52 o 
   1  -5   2      446.17      458.86      6.41 o 
   2  -5   2      405.72      426.21      6.48 o 
   3  -5   2       84.40       82.00      4.69 o 
   4  -5   2      610.43      597.41     10.99 o 
   5  -5   2       86.56       94.28      5.98 o 
   6  -5   2       20.77       17.19      1.72 o 
   7  -5   2        0.99        1.45      1.06 o 
   8  -5   2      148.94      152.90      4.13 o 
   9  -5   2        0.29        0.37      1.06 o 
  -6  -4   2       30.65       31.56      2.56 o 
  -5  -4   2      200.62      179.10      4.01 o 
  -4  -4   2       65.86       60.14      1.68 o 
  -3  -4   2      142.83      149.77      2.16 o 
  -2  -4   2      274.35      275.93      3.83 o 
  -1  -4   2        0.61        1.01      0.35 o 
   0  -4   2      453.25      474.68      9.81 o 
   1  -4   2      252.98      228.20      3.48 o 
   2  -4   2      652.89      650.47      9.70 o 
   3  -4   2     1875.68     2006.51     66.34 o 
   4  -4   2      730.68      757.24     12.71 o 
   5  -4   2      231.60      218.55      7.40 o 
   6  -4   2       97.95       90.45      2.47 o 
   7  -4   2       71.72       83.64      7.70 o 
   8  -4   2       88.44       76.55      2.94 o 
   9  -4   2        5.69        7.79      1.54 o 
  -7  -3   2        2.62        5.03      1.25 o 
  -6  -3   2        7.03        4.15      0.78 o 
  -5  -3   2       57.22       46.92      1.59 o 
  -4  -3   2      440.73      459.37      5.56 o 
  -3  -3   2       15.50       11.32      0.57 o 
  -2  -3   2      216.99      201.36      7.40 o 
  -1  -3   2      898.45      893.99     18.88 o 
   0  -3   2        8.28       13.24      0.79 o 
   1  -3   2      734.60      793.37     10.95 o 
   2  -3   2     3006.48     3129.00     51.94 o 
   3  -3   2     1415.64     1424.93     20.85 o 
   4  -3   2       16.45       13.92      0.82 o 
   5  -3   2       35.98       36.13      1.26 o 
   6  -3   2       43.85       41.01      2.43 o 
   7  -3   2        3.95        6.98      1.48 o 
   8  -3   2      118.31      123.33      3.57 o 
   9  -3   2      122.11      116.33      2.82 o 
  -7  -2   2       45.62       42.94      1.27 o 
  -6  -2   2       71.82       67.51      1.40 o 
  -5  -2   2      264.01      244.63      2.99 o 
  -4  -2   2      230.81      221.95      2.53 o 
  -3  -2   2      220.37      219.28      2.07 o 
  -2  -2   2      451.13      505.18     15.54 o 
  -1  -2   2       10.30       23.30      2.10 o 
   0  -2   2      634.28      636.46      7.97 o 
   1  -2   2      124.11      145.05      4.44 o 
   2  -2   2      684.87      815.22     10.63 o 
   3  -2   2       95.74       86.97      2.76 o 
   4  -2   2     2215.31     2333.80     35.32 o 
   5  -2   2        9.19        7.52      0.80 o 
   6  -2   2       69.47       69.36      1.98 o 
   7  -2   2       18.58       19.59      1.43 o 
   8  -2   2       27.21       29.12      1.31 o 
  -8  -1   2       30.97       36.43      1.21 o 
  -7  -1   2        8.20       11.28      0.80 o 
  -6  -1   2        0.12        0.29      0.42 o 
  -5  -1   2      652.07      636.13      8.45 o 
  -4  -1   2      679.98      667.17      7.45 o 
  -3  -1   2      264.87      274.37      2.65 o 
  -2  -1   2     1170.14     1236.42     21.99 o 
  -1  -1   2      484.53      469.81     12.47 o 
   0  -1   2     1973.47     1894.99     39.69 o 
   1  -1   2    12245.20    12323.62    231.16 o 
   2  -1   2     2022.55     2049.03     29.03 o 
   3  -1   2      545.80      580.12      9.53 o 
   4  -1   2      809.22      820.31     13.88 o 
   5  -1   2      751.81      754.84     10.70 o 
   6  -1   2       85.06       77.07      1.83 o 
   7  -1   2       30.98       34.41      1.20 o 
   8  -1   2       59.48       62.72      1.65 o 
  -8   0   2      280.42      284.43      4.06 o 
  -7   0   2      498.40      501.97      6.35 o 
  -6   0   2       14.85       13.48      0.88 o 
  -5   0   2      711.03      681.73      7.73 o 
  -4   0   2        0.37        3.12      0.41 o 
  -3   0   2        2.36        4.26      1.80 o 
  -2   0   2     2711.11     2725.38     28.50 o 
  -1   0   2      404.30      423.45      3.85 o 
   0   0   2      166.72      135.85      1.48 o 
   1   0   2      150.57      121.88      1.73 o 
   2   0   2     2128.91     2045.00     82.53 o 
   3   0   2      266.44      270.04      5.01 o 
   4   0   2      498.57      465.29     20.50 o 
   5   0   2      185.38      179.66      3.29 o 
   6   0   2       20.89       19.84      1.23 o 
   7   0   2       26.77       30.75      1.38 o 
   8   0   2       86.36       80.33      2.61 o 
  -9   1   2        5.05        4.06      0.76 o 
  -8   1   2       15.81       18.33      1.35 o 
  -7   1   2      288.61      297.28      4.49 o 
  -6   1   2      146.13      146.52      2.30 o 
  -5   1   2      541.76      552.29      8.60 o 
  -4   1   2      336.49      302.83      6.84 o 
  -3   1   2      876.37      877.16     12.16 o 
  -2   1   2       67.62       56.74      1.25 o 
  -1   1   2     5307.35     5645.47     94.09 o 
   0   1   2       50.55       50.47      6.38 o 
   1   1   2     2236.59     2292.67     46.80 o 
   2   1   2       12.16       18.97      0.44 o 
   3   1   2        0.97        3.21      0.32 o 
   4   1   2      129.74      130.92      3.77 o 
   5   1   2      349.93      355.03      5.17 o 
   6   1   2       43.21       42.07      1.45 o 
   7   1   2      136.42      146.90      2.26 o 
  -9   2   2       53.15       54.19      2.23 o 
  -8   2   2      361.64      364.85      5.78 o 
  -7   2   2      235.62      234.59      4.12 o 
  -6   2   2        0.66        1.77      0.67 o 
  -5   2   2        0.27        3.57      1.52 o 
  -4   2   2      158.87      127.80      5.04 o 
  -3   2   2       29.10       39.15      1.29 o 
  -2   2   2      819.24      724.60      9.94 o 
  -1   2   2      913.76      871.48     11.92 o 
   0   2   2     1255.83     1269.65     24.90 o 
   1   2   2      139.15      154.48      2.47 o 
   2   2   2     1048.05     1000.43     18.95 o 
   3   2   2       27.52       20.23      0.61 o 
   4   2   2      573.39      553.69      7.37 o 
   5   2   2       18.40       19.12      0.75 o 
   6   2   2       58.42       54.85      3.05 o 
   7   2   2       15.45       15.71      3.30 o 
  -9   3   2       12.15       12.35      1.14 o 
  -8   3   2      176.14      177.91      3.07 o 
  -7   3   2      253.97      253.84      5.69 o 
  -6   3   2      105.75       94.93      4.89 o 
  -5   3   2       95.73      103.50      3.61 o 
  -4   3   2      296.66      289.69      6.91 o 
  -3   3   2      165.57      156.74      3.75 o 
  -2   3   2       18.32       29.39      1.47 o 
  -1   3   2     2225.62     2416.89     37.21 o 
   0   3   2       34.13       37.54      1.72 o 
   1   3   2        5.38        5.02      0.32 o 
   2   3   2       14.41       15.70      0.55 o 
   3   3   2      317.95      324.37      7.56 o 
   4   3   2        4.09        3.61      0.94 o 
   5   3   2       13.79       11.20      2.26 o 
   6   3   2       50.57       49.80      2.48 o 
  -9   4   2        1.24        2.25      1.02 o 
  -8   4   2      102.42      105.48      4.03 o 
  -7   4   2       16.18       20.47      1.46 o 
  -6   4   2        0.40        2.57      1.23 o 
  -5   4   2       44.78       38.62      1.63 o 
  -4   4   2      138.72      131.28      2.71 o 
  -3   4   2      224.85      237.33      4.92 o 
  -2   4   2      324.83      386.12      6.20 o 
  -1   4   2        0.78        1.45      1.21 o 
   0   4   2      203.92      203.52      4.80 o 
   1   4   2       75.63       77.68      1.17 o 
   2   4   2       50.46       47.34      1.33 o 
   3   4   2        9.47        8.60      0.99 o 
   4   4   2        3.99        5.26      1.08 o 
   5   4   2        2.03        2.18      1.75 o 
  -9   5   2        5.70        3.74      1.87 o 
  -8   5   2      267.28      268.22      5.59 o 
  -7   5   2       90.92       85.30      4.66 o 
  -6   5   2        5.81        8.54      1.36 o 
  -5   5   2      482.42      456.85      8.12 o 
  -4   5   2        1.21        1.23      0.95 o 
  -3   5   2     1235.37     1233.83     19.48 o 
  -2   5   2      589.40      570.85      8.63 o 
  -1   5   2      207.34      206.61      5.45 o 
   0   5   2        6.93        7.25      1.64 o 
   1   5   2      901.23      888.20     13.82 o 
   2   5   2      589.73      578.47      7.11 o 
   3   5   2      331.81      322.57      6.46 o 
   4   5   2       52.19       50.78      1.86 o 
  -9   6   2       25.32       24.69      3.33 o 
  -8   6   2      300.02      295.64      6.02 o 
  -7   6   2      534.32      522.51     17.12 o 
  -6   6   2       74.61       71.51      2.64 o 
  -5   6   2       13.25       12.17      1.58 o 
  -4   6   2      452.98      437.19      7.46 o 
  -3   6   2        0.16       -0.04      0.79 o 
  -2   6   2        5.60        7.19      1.26 o 
  -1   6   2      517.32      495.13     13.64 o 
   0   6   2      104.92      105.56      3.99 o 
   1   6   2       36.35       33.21      1.95 o 
   2   6   2      457.66      455.64     18.09 o 
   3   6   2        6.88        8.41      1.42 o 
  -9   7   2       90.79       96.67      5.98 o 
  -8   7   2       44.08       47.38      3.99 o 
  -7   7   2      176.93      181.31      4.28 o 
  -6   7   2        1.77        1.06      1.50 o 
  -5   7   2      123.92      123.97      4.76 o 
  -4   7   2      364.36      374.14      6.67 o 
  -3   7   2      144.30      152.02      3.48 o 
  -2   7   2       62.82       61.06      3.06 o 
  -1   7   2      243.69      243.06      6.87 o 
   0   7   2       22.15       23.15      1.29 o 
   1   7   2       23.54       21.72      2.48 o 
   2   7   2      110.85      113.50      2.60 o 
  -8   8   2        8.03       11.28      3.00 o 
  -7   8   2      138.45      130.98      5.46 o 
  -6   8   2        1.18        1.75      1.33 o 
  -5   8   2       80.95       77.54      3.53 o 
  -4   8   2      455.52      459.83     10.88 o 
  -3   8   2       18.99       23.96      2.89 o 
  -2   8   2       43.96       36.86      3.13 o 
  -1   8   2       32.77       28.40      4.65 o 
   0   8   2       41.30       45.40      3.29 o 
   1   8   2        7.05        5.72      1.41 o 
  -7   9   2        0.58        0.29      1.21 o 
  -6   9   2       67.95       66.88      3.38 o 
  -5   9   2        0.67       -0.01      1.23 o 
  -4   9   2        1.83        2.05      1.41 o 
  -3   9   2      146.53      146.22      8.06 o 
  -2   9   2       31.92       29.23      5.07 o 
  -1   9   2       18.11       17.13      4.57 o 
   4 -10   3        9.92       11.14      1.73 o 
   0  -9   3      125.10      117.39      2.42 o 
   1  -9   3      120.61      116.83      4.01 o 
   2  -9   3      250.13      255.14      6.86 o 
   3  -9   3      309.87      317.56      5.80 o 
   4  -9   3       50.33       53.87      1.86 o 
   5  -9   3       66.16       63.04      2.18 o 
   6  -9   3       87.43       98.36      4.87 o 
   7  -9   3       18.34       21.46      2.76 o 
  -2  -8   3        8.34        4.39      2.16 o 
  -1  -8   3       75.32       67.46      1.89 o 
   0  -8   3       18.61       19.93      0.68 o 
   1  -8   3       35.61       31.49      1.50 o 
   2  -8   3      150.53      149.66      3.12 o 
   3  -8   3       39.88       42.17      1.75 o 
   4  -8   3        0.16        0.18      0.69 o 
   5  -8   3        5.36        5.98      1.40 o 
   6  -8   3        4.14        5.97      1.21 o 
   7  -8   3        1.27        0.82      1.01 o 
   8  -8   3        0.23        1.12      1.15 o 
  -3  -7   3      123.37      117.53      3.60 o 
  -2  -7   3        3.95        4.18      0.55 o 
  -1  -7   3       95.26       89.14      1.58 o 
   0  -7   3       29.97       25.58      1.29 o 
   1  -7   3      133.32      140.50      4.88 o 
   2  -7   3      364.26      375.70      6.04 o 
   3  -7   3      177.95      184.35      3.35 o 
   4  -7   3       53.15       49.20      2.02 o 
   5  -7   3      245.27      245.00      5.00 o 
   6  -7   3       35.74       45.74      2.32 o 
   7  -7   3       66.87       62.37      2.50 o 
   8  -7   3        2.43        3.30      1.23 o 
  -4  -6   3       66.99       67.63      1.72 o 
  -3  -6   3      122.58      108.87      1.79 o 
  -2  -6   3       45.51       49.38      1.10 o 
  -1  -6   3       23.67       23.50      0.67 o 
   0  -6   3      110.98      108.47      2.31 o 
   1  -6   3       41.67       40.44      1.73 o 
   2  -6   3       14.98       15.20      1.12 o 
   3  -6   3      577.33      596.55      8.92 o 
   4  -6   3       35.37       36.19      1.83 o 
   5  -6   3        0.07        0.41      0.75 o 
   6  -6   3        5.35        6.67      1.54 o 
   7  -6   3       41.63       38.26      4.85 o 
   8  -6   3        9.61        9.30      1.46 o 
  -5  -5   3        0.00        0.71      0.57 o 
  -4  -5   3       82.20       95.45      1.57 o 
  -3  -5   3       21.97       33.13      0.85 o 
  -2  -5   3        0.19        0.26      0.26 o 
  -1  -5   3      143.97      135.89      5.02 o 
   0  -5   3        0.05        1.25      1.03 o 
   1  -5   3      522.67      557.07      7.92 o 
   2  -5   3      199.82      187.97      3.51 o 
   3  -5   3        2.59        4.18      0.80 o 
   4  -5   3      198.85      212.82      4.08 o 
   5  -5   3     1860.15     1894.32     30.45 o 
   6  -5   3       21.26       21.76      2.56 o 
   7  -5   3       50.15       42.96      1.78 o 
   8  -5   3      157.11      154.89      8.95 o 
   9  -5   3      118.75      107.01      3.14 o 
  -6  -4   3        6.05        3.16      1.49 o 
  -5  -4   3        4.02        3.56      2.50 o 
  -4  -4   3      226.74      215.66      3.68 o 
  -3  -4   3      111.61      105.24      1.46 o 
  -2  -4   3       35.25       36.59      0.79 o 
  -1  -4   3        5.99       11.65      0.71 o 
   0  -4   3      312.30      361.38      6.71 o 
   1  -4   3      178.50      187.72      4.25 o 
   2  -4   3       62.76       71.77      2.40 o 
   3  -4   3       14.62       11.14      1.18 o 
   4  -4   3      634.96      673.60     10.04 o 
   5  -4   3      138.77      133.49      4.98 o 
   6  -4   3      967.47      962.46     36.30 o 
   7  -4   3       51.70       50.10      2.01 o 
   8  -4   3        0.05        0.93      0.92 o 
   9  -4   3      114.79      120.50      3.37 o 
  -7  -3   3        4.61        5.91      0.99 o 
  -6  -3   3       79.90       84.96      2.30 o 
  -5  -3   3        6.65       13.41      0.87 o 
  -4  -3   3      594.82      572.35      6.71 o 
  -3  -3   3      137.19      121.82      1.48 o 
  -2  -3   3       11.50       11.64      0.57 o 
  -1  -3   3      501.42      483.27      7.03 o 
   0  -3   3      904.02      936.65     18.95 o 
   1  -3   3      314.60      330.02      4.53 o 
   2  -3   3       21.38       21.98      0.75 o 
   3  -3   3     3229.98     3414.12     64.67 o 
   4  -3   3      211.03      220.43      3.96 o 
   5  -3   3      206.51      210.97      3.84 o 
   6  -3   3      589.89      584.15     14.88 o 
   7  -3   3      617.94      607.09      9.61 o 
   8  -3   3      113.72      114.95      3.47 o 
  -7  -2   3       26.92       20.87      1.21 o 
  -6  -2   3      351.46      334.49      5.88 o 
  -5  -2   3       84.47       77.51      1.27 o 
  -4  -2   3        5.48        5.30      0.67 o 
  -3  -2   3      896.11      845.51      8.09 o 
  -2  -2   3     1489.29     1590.52     29.75 o 
  -1  -2   3      116.59      107.27      2.00 o 
   0  -2   3     3272.72     3345.90     59.76 o 
   1  -2   3       90.31       85.67      1.21 o 
   2  -2   3       50.33       37.76      1.77 o 
   3  -2   3       70.46       69.24      2.24 o 
   4  -2   3       34.59       37.92      1.31 o 
   5  -2   3       30.38       30.88      1.14 o 
   6  -2   3       16.54       16.51      1.26 o 
   7  -2   3       38.29       34.04      1.94 o 
   8  -2   3        0.67        0.28      0.57 o 
  -8  -1   3       35.16       34.81      1.31 o 
  -7  -1   3       26.70       29.35      1.19 o 
  -6  -1   3      305.69      310.41      3.89 o 
  -5  -1   3       11.39       12.60      0.63 o 
  -4  -1   3      574.36      587.55     10.03 o 
  -3  -1   3        7.19        7.38      0.40 o 
  -2  -1   3       12.25        6.44      0.22 o 
  -1  -1   3     3159.46     3091.98     32.14 o 
   0  -1   3      672.15      686.70      8.95 o 
   1  -1   3     1563.49     1725.97     23.54 o 
   2  -1   3     2647.04     2715.94     40.44 o 
   3  -1   3        7.15        3.65      0.64 o 
   4  -1   3       30.85       27.61      1.11 o 
   5  -1   3      119.17      124.83      5.19 o 
   6  -1   3       60.08       58.68      2.38 o 
   7  -1   3        4.46        4.67      0.59 o 
   8  -1   3       95.82      101.91      2.11 o 
  -8   0   3       81.20       92.03      2.02 o 
  -7   0   3      104.48      104.05      2.68 o 
  -6   0   3      373.75      394.25     10.28 o 
  -5   0   3       17.15       19.62      1.10 o 
  -4   0   3      365.31      357.10      5.78 o 
  -3   0   3      544.60      538.33      5.69 o 
  -2   0   3      626.93      702.25      6.32 o 
  -1   0   3     1649.53     1678.02     21.98 o 
   0   0   3     4505.50     4336.54     55.38 o 
   1   0   3       98.78      109.73      1.36 o 
   2   0   3      984.39     1034.69     13.65 o 
   3   0   3      438.44      391.96      5.31 o 
   4   0   3      185.02      201.60      3.86 o 
   5   0   3       23.30       23.26      1.00 o 
   6   0   3       89.94       88.88      2.11 o 
   7   0   3        3.78        2.72      0.47 o 
  -9   1   3        2.38        3.54      0.93 o 
  -8   1   3       56.02       52.05      1.74 o 
  -7   1   3      250.96      254.23      3.92 o 
  -6   1   3      120.03      114.11      1.83 o 
  -5   1   3       13.72       14.89      1.08 o 
  -4   1   3      273.81      242.34      2.96 o 
  -3   1   3     1065.22     1160.16     18.55 o 
  -2   1   3      532.34      518.56      5.82 o 
  -1   1   3      353.84      346.69      4.87 o 
   0   1   3     1180.21     1113.80     14.50 o 
   1   1   3      656.49      623.73     11.48 o 
   2   1   3     1046.91     1028.76     10.81 o 
   3   1   3       99.75      104.52      2.91 o 
   4   1   3      151.90      143.33      2.68 o 
   5   1   3      147.37      157.12      3.60 o 
   6   1   3       11.20       11.25      0.73 o 
   7   1   3       13.03       15.62      1.51 o 
  -9   2   3       17.15       18.34      1.58 o 
  -8   2   3        0.00        1.00      0.66 o 
  -7   2   3       15.10       17.68      2.07 o 
  -6   2   3      172.41      166.16      4.11 o 
  -5   2   3       55.02       45.08      1.32 o 
  -4   2   3      175.15      160.01      3.35 o 
  -3   2   3      219.22      203.48      3.56 o 
  -2   2   3       38.20       38.24      1.16 o 
  -1   2   3     1491.15     1703.40     24.98 o 
   0   2   3       31.79       18.19      1.23 o 
   1   2   3       17.32       32.80      1.56 o 
   2   2   3      207.41      224.11      4.28 o 
   3   2   3       65.70       63.16      1.85 o 
   4   2   3      162.34      166.20      5.06 o 
   5   2   3        0.24       -0.15      0.80 o 
   6   2   3      345.64      362.78      8.61 o 
  -9   3   3       60.34       60.02      2.52 o 
  -8   3   3       13.17       12.91      1.73 o 
  -7   3   3      723.55      721.45     11.90 o 
  -6   3   3      159.99      145.67      5.36 o 
  -5   3   3      458.44      457.61      8.55 o 
  -4   3   3        5.76        8.36      1.63 o 
  -3   3   3      420.27      366.72      7.40 o 
  -2   3   3      977.83      967.11     13.91 o 
  -1   3   3      123.99      138.51      2.51 o 
   0   3   3      677.06      666.29     13.49 o 
   1   3   3        4.16        6.19      1.88 o 
   2   3   3        1.33        2.74      1.21 o 
   3   3   3     1893.72     1919.98     42.28 o 
   4   3   3      496.08      497.09     10.31 o 
   5   3   3        1.03        1.91      1.78 o 
   6   3   3      159.05      181.38      5.18 o 
  -9   4   3      376.41      377.76      6.25 o 
  -8   4   3       33.68       31.83      3.10 o 
  -7   4   3       71.07       70.29      2.23 o 
  -6   4   3     1238.94     1251.80     21.19 o 
  -5   4   3      212.65      211.66      4.45 o 
  -4   4   3       64.08       49.62      2.25 o 
  -3   4   3      212.05      212.20      4.74 o 
  -2   4   3       38.62       32.18      1.91 o 
  -1   4   3        7.96        7.77      0.94 o 
   0   4   3      299.69      310.17      7.02 o 
   1   4   3        5.05        4.95      0.34 o 
   2   4   3      365.27      358.06      8.16 o 
   3   4   3        4.80        5.23      1.00 o 
   4   4   3      588.21      574.45     12.20 o 
   5   4   3       31.12       32.84      1.96 o 
  -9   5   3      194.41      201.28      6.26 o 
  -8   5   3      180.63      174.28     11.18 o 
  -7   5   3      346.25      352.10      6.39 o 
  -6   5   3       36.64       32.74      1.91 o 
  -5   5   3       11.68       16.17      1.89 o 
  -4   5   3      111.19       99.11      2.66 o 
  -3   5   3      751.19      758.26     11.71 o 
  -2   5   3      580.94      648.53     11.14 o 
  -1   5   3      593.94      597.55     15.19 o 
   0   5   3        5.81        5.84      1.73 o 
   1   5   3      217.92      219.12      5.82 o 
   2   5   3       10.38       12.89      1.79 o 
   3   5   3       58.60       58.94      1.76 o 
   4   5   3        0.92        1.06      0.90 o 
  -9   6   3       37.07       33.11      2.48 o 
  -8   6   3      109.02      105.92      3.99 o 
  -7   6   3        6.62        6.81      1.75 o 
  -6   6   3      327.82      310.21      7.41 o 
  -5   6   3        5.10        5.98      1.75 o 
  -4   6   3      663.31      644.05     13.03 o 
  -3   6   3      327.99      318.93      7.22 o 
  -2   6   3      215.25      219.24      4.82 o 
  -1   6   3      359.53      346.33      8.79 o 
   0   6   3      487.45      480.66     13.82 o 
   1   6   3       91.93       82.93      4.51 o 
   2   6   3        2.14        3.22      1.45 o 
   3   6   3       24.68       27.52      1.87 o 
  -9   7   3      312.79      337.67      7.97 o 
  -8   7   3        8.83        8.74      1.76 o 
  -7   7   3       44.23       43.04      2.97 o 
  -6   7   3        1.16        2.30      1.76 o 
  -5   7   3       35.64       38.96      2.65 o 
  -4   7   3        4.80        6.30      1.70 o 
  -3   7   3      568.92      570.27     11.03 o 
  -2   7   3       14.63       14.43      2.42 o 
  -1   7   3       18.07       17.54      4.08 o 
   0   7   3      229.25      221.09     10.90 o 
   1   7   3       29.24       32.73      2.12 o 
   2   7   3        0.13        0.58      0.79 o 
  -8   8   3      126.12      131.97      4.56 o 
  -7   8   3       15.60       15.03      1.96 o 
  -6   8   3       36.80       42.36      3.88 o 
  -5   8   3        4.04        3.10      1.76 o 
  -4   8   3        1.24        2.04      1.55 o 
  -3   8   3       16.74       18.51      1.74 o 
  -2   8   3      121.75      128.06      7.52 o 
  -1   8   3       52.66       51.72      5.47 o 
   0   8   3        4.46        5.37      1.16 o 
  -7   9   3       54.07       48.03      4.33 o 
  -6   9   3       51.40       48.06      3.13 o 
  -5   9   3       10.27       11.66      1.84 o 
  -4   9   3       20.86       19.91      3.24 o 
  -3   9   3      105.46      100.94      5.08 o 
  -2   9   3        1.02        3.66      2.35 o 
   1  -9   4       52.28       45.89      2.24 o 
   2  -9   4       23.10       21.42      2.63 o 
   3  -9   4        3.88        5.74      2.03 o 
   4  -9   4      197.93      206.64      6.93 o 
   5  -9   4        3.88        4.61      1.23 o 
   6  -9   4      154.75      178.75      4.46 o 
  -1  -8   4        2.27        3.49      0.94 o 
   0  -8   4      136.87      135.85      2.93 o 
   1  -8   4       39.63       40.67      1.62 o 
   2  -8   4      147.04      151.14      3.38 o 
   3  -8   4       22.15       23.75      2.97 o 
   4  -8   4       19.84       18.53      1.89 o 
   5  -8   4       39.58       47.05      2.50 o 
   6  -8   4       70.14       71.18      3.04 o 
   7  -8   4        0.02        2.47      1.29 o 
  -3  -7   4      200.21      207.82      6.04 o 
  -2  -7   4       20.66       22.00      0.84 o 
  -1  -7   4      180.59      152.78      3.31 o 
   0  -7   4      154.83      155.76      3.46 o 
   1  -7   4       23.73       22.91      2.13 o 
   2  -7   4       30.64       33.48      1.66 o 
   3  -7   4       12.24       13.49      1.54 o 
   4  -7   4        6.20        7.26      1.46 o 
   5  -7   4      241.28      244.85      5.39 o 
   6  -7   4        5.06        5.30      1.76 o 
   7  -7   4      243.98      232.54      4.65 o 
   8  -7   4        0.48        0.87      1.13 o 
  -4  -6   4       34.45       32.29      1.47 o 
  -3  -6   4       14.20       12.61      0.56 o 
  -2  -6   4      338.14      312.19      4.24 o 
  -1  -6   4       57.58       53.80      1.08 o 
   0  -6   4      142.36      132.33      2.56 o 
   1  -6   4       18.29       17.19      0.85 o 
   2  -6   4     1174.33     1185.56     30.70 o 
   3  -6   4        3.16        3.87      1.34 o 
   4  -6   4        0.19        1.15      0.78 o 
   5  -6   4      655.79      666.02     11.44 o 
   6  -6   4      723.62      711.73     11.83 o 
   7  -6   4        5.18        6.56      1.57 o 
   8  -6   4        8.62        7.79      1.79 o 
  -5  -5   4       61.42       60.19      2.50 o 
  -4  -5   4       14.46       12.50      0.77 o 
  -3  -5   4      188.77      168.11      6.19 o 
  -2  -5   4       87.66       83.61      1.18 o 
  -1  -5   4       40.25       48.27      0.96 o 
   0  -5   4      155.09      151.02      2.57 o 
   1  -5   4      967.02      999.58     15.39 o 
   2  -5   4      447.08      441.88     11.61 o 
   3  -5   4     1132.26     1133.64     16.97 o 
   4  -5   4      328.44      345.81      5.68 o 
   5  -5   4      177.72      179.94      4.21 o 
   6  -5   4       80.79       78.52      2.54 o 
   7  -5   4       93.61       83.59      3.98 o 
   8  -5   4       71.97       70.92      3.84 o 
  -6  -4   4        0.64        1.20      1.25 o 
  -5  -4   4       71.47       65.56      2.02 o 
  -4  -4   4      431.96      395.29      5.77 o 
  -3  -4   4        3.36        6.85      0.55 o 
  -2  -4   4       23.82       31.45      1.51 o 
  -1  -4   4        5.89        4.70      0.47 o 
   0  -4   4     1256.94     1273.77     17.85 o 
   1  -4   4      260.42      281.78      3.93 o 
   2  -4   4     1433.97     1500.35     37.35 o 
   3  -4   4      537.39      549.63      8.20 o 
   4  -4   4      631.44      620.60      8.95 o 
   5  -4   4        0.51        1.26      0.79 o 
   6  -4   4      207.87      192.61      9.02 o 
   7  -4   4       14.25       12.06      1.20 o 
   8  -4   4        4.73        5.70      1.97 o 
  -7  -3   4       19.08       18.33      1.61 o 
  -6  -3   4      151.82      152.55      2.64 o 
  -5  -3   4       55.01       59.84      1.24 o 
  -4  -3   4        0.06        0.69      0.37 o 
  -3  -3   4       28.24       29.31      0.92 o 
  -2  -3   4       20.24       21.39      0.84 o 
  -1  -3   4       91.01       96.89      1.00 o 
   0  -3   4      101.89      117.82      1.26 o 
   1  -3   4     2187.88     2326.03     51.24 o 
   2  -3   4      414.30      468.64      9.56 o 
   3  -3   4       23.70       40.16      1.19 o 
   4  -3   4      913.54      891.03     45.67 o 
   5  -3   4       13.61       16.06      1.65 o 
   6  -3   4        8.72        8.83      1.14 o 
   7  -3   4      132.91      138.81      3.02 o 
   8  -3   4        1.82        1.78      1.01 o 
  -7  -2   4       17.27       18.03      1.61 o 
  -6  -2   4       13.84       18.79      0.88 o 
  -5  -2   4      465.19      485.45      5.58 o 
  -4  -2   4       16.71       19.36      0.64 o 
  -3  -2   4     1002.09     1023.72     18.93 o 
  -2  -2   4       11.79       14.47      3.62 o 
  -1  -2   4      705.40      702.72      9.45 o 
   0  -2   4        7.54        5.79      0.18 o 
   1  -2   4      210.31      172.10      2.20 o 
   2  -2   4      458.98      407.31      5.48 o 
   3  -2   4      736.37      701.49      9.34 o 
   4  -2   4      247.63      224.27      3.88 o 
   5  -2   4      110.07      106.01      2.29 o 
   6  -2   4      144.89      144.61      3.78 o 
   7  -2   4        0.79        1.71      1.19 o 
   8  -2   4        9.91       10.09      0.89 o 
  -8  -1   4       54.00       53.28      1.98 o 
  -7  -1   4        8.62        9.64      0.91 o 
  -6  -1   4      556.21      570.86      7.04 o 
  -5  -1   4      146.76      139.86      2.56 o 
  -4  -1   4      305.94      297.85      6.92 o 
  -3  -1   4      190.39      186.17      4.28 o 
  -2  -1   4      315.44      251.19      2.29 o 
  -1  -1   4     1540.67     1567.59     32.26 o 
   0  -1   4       89.50       80.92      1.49 o 
   1  -1   4       84.35       78.15      1.07 o 
   2  -1   4      469.22      465.34      6.03 o 
   3  -1   4       31.71       38.29      2.27 o 
   4  -1   4      167.55      170.09      4.29 o 
   5  -1   4       20.60       22.04      1.05 o 
   6  -1   4       98.57       89.35      2.07 o 
   7  -1   4      198.37      197.19      3.40 o 
   8  -1   4        3.88        5.45      2.11 o 
  -8   0   4       32.57       33.51      1.29 o 
  -7   0   4       19.90       20.86      0.85 o 
  -6   0   4       13.51       17.84      1.65 o 
  -5   0   4     1048.28     1019.69     11.96 o 
  -4   0   4      340.62      373.09      4.16 o 
  -3   0   4     2115.90     2218.81     23.19 o 
  -2   0   4       30.90       36.20      0.66 o 
  -1   0   4       13.21       20.74      0.53 o 
   0   0   4      130.99       89.98      0.90 o 
   1   0   4      356.53      388.14      3.86 o 
   2   0   4     1378.57     1486.16     20.83 o 
   3   0   4     1202.48     1225.05     17.32 o 
   4   0   4       13.71       11.17      0.74 o 
   5   0   4       61.61       65.29      1.29 o 
   6   0   4      390.96      401.99      7.61 o 
   7   0   4       10.54       11.15      1.22 o 
  -9   1   4       12.16       13.54      1.55 o 
  -8   1   4       84.51       87.08      3.16 o 
  -7   1   4      608.73      624.53      7.74 o 
  -6   1   4      513.90      504.90      6.56 o 
  -5   1   4      178.93      180.53      2.48 o 
  -4   1   4        1.70        5.41      0.52 o 
  -3   1   4     1431.72     1443.37     17.17 o 
  -2   1   4     3630.27     3778.57     54.07 o 
  -1   1   4       54.01       66.12      1.79 o 
   0   1   4      455.26      433.58      4.27 o 
   1   1   4      334.65      287.08      5.62 o 
   2   1   4       84.94       88.51      1.98 o 
   3   1   4      920.33      950.87     15.35 o 
   4   1   4       86.36       85.77      1.25 o 
   5   1   4      462.05      454.12      5.15 o 
   6   1   4       39.04       31.64      2.64 o 
   7   1   4      112.54      112.17      5.26 o 
  -9   2   4       48.22       51.48      1.75 o 
  -8   2   4        4.57        6.93      2.12 o 
  -7   2   4     1255.80     1250.97     16.07 o 
  -6   2   4      223.61      213.84      3.17 o 
  -5   2   4       53.63       46.58      1.25 o 
  -4   2   4      291.01      313.64      3.94 o 
  -3   2   4        0.35        0.33      0.47 o 
  -2   2   4       31.41       48.41      1.33 o 
  -1   2   4     4005.78     4344.80     57.42 o 
   0   2   4     1341.00     1434.57     48.23 o 
   1   2   4      750.81      732.28     13.55 o 
   2   2   4       91.05       94.74      2.23 o 
   3   2   4      436.65      449.80      8.93 o 
   4   2   4      274.68      283.13      7.31 o 
   5   2   4        0.27        1.39      1.84 o 
   6   2   4        2.71        2.58      1.45 o 
  -9   3   4      289.63      298.96      4.49 o 
  -8   3   4      375.89      376.94      9.68 o 
  -7   3   4        1.56        1.46      0.78 o 
  -6   3   4      241.29      232.70      4.22 o 
  -5   3   4       62.92       64.72      2.16 o 
  -4   3   4        2.14        3.24      1.08 o 
  -3   3   4       45.59       59.46      2.53 o 
  -2   3   4     1922.20     1950.51     30.03 o 
  -1   3   4      282.02      321.56      5.82 o 
   0   3   4      581.15      655.75     13.48 o 
   1   3   4     1745.16     1704.81     25.62 o 
   2   3   4        1.67        4.01      1.53 o 
   3   3   4      189.89      198.73      5.55 o 
   4   3   4       63.27       65.33      2.41 o 
   5   3   4        0.30        1.43      1.86 o 
  -9   4   4       97.27       96.02      3.88 o 
  -8   4   4      144.88      144.06      3.27 o 
  -7   4   4       63.29       59.18      2.62 o 
  -6   4   4      254.18      230.96      4.87 o 
  -5   4   4       16.17       20.73      1.88 o 
  -4   4   4      281.09      263.55      5.09 o 
  -3   4   4       35.21       35.99      1.83 o 
  -2   4   4      611.49      642.54     17.67 o 
  -1   4   4      829.93      862.52     18.49 o 
   0   4   4      256.28      247.37      6.14 o 
   1   4   4      543.45      526.53     14.02 o 
   2   4   4      136.30      131.62      3.44 o 
   3   4   4      155.75      157.39      3.86 o 
   4   4   4       54.07       53.69      2.28 o 
   5   4   4       20.67       22.42      1.89 o 
  -9   5   4      171.55      175.51      3.73 o 
  -8   5   4      272.17      265.17      5.94 o 
  -7   5   4        1.07        1.33      1.49 o 
  -6   5   4       76.90       74.58      4.27 o 
  -5   5   4      433.31      428.64     12.87 o 
  -4   5   4       21.09       17.93      1.95 o 
  -3   5   4      246.81      229.86      4.34 o 
  -2   5   4        2.84        2.90      1.07 o 
  -1   5   4        4.62        2.46      1.66 o 
   0   5   4      114.67      111.99      6.03 o 
   1   5   4       54.85       50.76      2.40 o 
   2   5   4       87.24       89.62      3.03 o 
   3   5   4        0.14        0.53      0.73 o 
   4   5   4        2.20        2.26      1.67 o 
  -9   6   4       62.61       59.29      3.34 o 
  -8   6   4      187.88      192.31      5.09 o 
  -7   6   4       21.38       26.47      3.29 o 
  -6   6   4      531.30      493.49     15.39 o 
  -5   6   4        5.66        5.56      1.44 o 
  -4   6   4        0.95        2.89      1.66 o 
  -3   6   4       71.69       71.52      2.47 o 
  -2   6   4       79.98       81.98      2.84 o 
  -1   6   4        3.01        3.50      1.84 o 
   0   6   4      433.96      405.31      6.54 o 
   1   6   4        3.22        2.54      0.92 o 
   2   6   4       21.52       22.65      1.50 o 
   3   6   4       15.40       14.06      1.78 o 
  -9   7   4       36.76       35.57      2.55 o 
  -8   7   4       95.87       92.99      3.97 o 
  -7   7   4       66.10       57.44      2.64 o 
  -6   7   4      392.37      365.60      9.31 o 
  -5   7   4      877.04      861.61     15.30 o 
  -4   7   4        0.08        0.26      1.33 o 
  -3   7   4      388.42      382.43      6.93 o 
  -2   7   4       97.48       92.70      4.41 o 
  -1   7   4       15.73       15.55      4.25 o 
   0   7   4       74.30       74.40      2.38 o 
   1   7   4      110.98      107.49      3.85 o 
  -8   8   4       60.96       63.21      3.04 o 
  -7   8   4       54.37       51.64      3.37 o 
  -6   8   4       12.72       16.00      1.96 o 
  -5   8   4       22.58       24.20      2.49 o 
  -4   8   4      479.30      480.76      8.76 o 
  -3   8   4       58.56       57.05      6.23 o 
  -2   8   4      202.35      202.51      7.02 o 
  -1   8   4       17.27       17.51      2.90 o 
   0   8   4      125.37      135.40      8.25 o 
  -6   9   4       22.31       24.04      2.82 o 
  -5   9   4      189.70      197.24      6.89 o 
  -4   9   4       24.93       29.37      2.28 o 
  -3   9   4        8.81       10.09      2.96 o 
  -2   9   4       30.86       31.82      3.78 o 
   2  -9   5      261.64      259.23      6.31 o 
   3  -9   5       20.66       19.51      1.22 o 
   4  -9   5       18.68       21.09      1.44 o 
   5  -9   5        4.34        4.14      1.57 o 
   6  -9   5       49.92       55.20      2.60 o 
   0  -8   5       18.17       15.28      0.74 o 
   1  -8   5      129.26      120.93      3.09 o 
   2  -8   5      121.15      118.93      4.77 o 
   3  -8   5       13.61       17.46      1.48 o 
   4  -8   5      294.16      296.63      5.43 o 
   5  -8   5       15.23       19.04      1.32 o 
   6  -8   5       73.21       67.85      3.42 o 
   7  -8   5      791.96      810.09     13.98 o 
  -3  -7   5       17.85       20.16      1.53 o 
  -1  -7   5        0.06        0.60      0.39 o 
   0  -7   5       36.03       33.24      2.27 o 
   1  -7   5      126.58      129.14      2.54 o 
   2  -7   5      161.68      164.35      3.46 o 
   3  -7   5        5.63        6.14      0.71 o 
   4  -7   5        0.27        0.53      0.79 o 
   5  -7   5      126.08      131.17      3.11 o 
   6  -7   5       63.65       62.34      2.37 o 
   7  -7   5       85.23       78.07      3.45 o 
   8  -7   5       73.57       84.57      3.32 o 
  -4  -6   5       60.68       55.90      2.33 o 
  -3  -6   5       18.12       15.17      0.90 o 
  -2  -6   5       28.67       33.83      1.46 o 
  -1  -6   5       10.21        7.91      0.53 o 
   0  -6   5      556.19      545.45      8.03 o 
   1  -6   5       99.86      107.49      2.01 o 
   2  -6   5       56.76       70.48      7.28 o 
   3  -6   5      128.16      138.51      2.63 o 
   4  -6   5       45.09       49.55      2.10 o 
   5  -6   5      325.99      341.97      5.95 o 
   6  -6   5       50.28       49.62      2.19 o 
   7  -6   5       28.22       30.92      2.07 o 
   8  -6   5        5.65       12.75      3.62 o 
  -5  -5   5        5.76        3.01      2.01 o 
  -4  -5   5      170.68      159.76      5.63 o 
  -3  -5   5        4.19        3.61      0.32 o 
  -2  -5   5       20.21       16.86      0.55 o 
  -1  -5   5      245.93      237.21      3.37 o 
   0  -5   5      158.48      145.00      2.35 o 
   1  -5   5       60.68       57.42      1.30 o 
   2  -5   5       56.74       61.45      1.67 o 
   3  -5   5      133.62      122.41      2.68 o 
   4  -5   5       15.85       22.30      1.33 o 
   5  -5   5       10.25        9.92      0.98 o 
   6  -5   5       18.98       25.99      2.28 o 
   7  -5   5      135.87      137.47      4.14 o 
   8  -5   5        1.32        3.07      1.56 o 
  -6  -4   5        0.29        0.54      1.14 o 
  -5  -4   5      117.05      116.79      3.12 o 
  -4  -4   5       91.03      100.43      2.47 o 
  -3  -4   5       35.80       37.88      0.84 o 
  -2  -4   5      679.47      679.44     10.89 o 
  -1  -4   5      183.33      182.96      1.85 o 
   0  -4   5       13.15       12.62      0.51 o 
   1  -4   5      415.01      407.67      5.03 o 
   2  -4   5      348.95      358.47      5.12 o 
   3  -4   5      158.06      161.29      4.48 o 
   4  -4   5     1994.39     2025.28     32.10 o 
   5  -4   5      302.14      301.45      6.77 o 
   6  -4   5       38.12       38.19      2.46 o 
   7  -4   5        3.52        2.95      1.32 o 
   8  -4   5      125.62      123.53      3.79 o 
  -7  -3   5        1.18        3.40      0.95 o 
  -6  -3   5       42.14       46.14      1.92 o 
  -5  -3   5       13.25       14.11      0.81 o 
  -4  -3   5      478.21      471.75      5.50 o 
  -3  -3   5       21.87       17.61      1.41 o 
  -2  -3   5      300.06      288.25      3.02 o 
  -1  -3   5      898.59      857.20     16.60 o 
   0  -3   5       46.09       47.83      0.75 o 
   1  -3   5      588.39      585.82      7.46 o 
   2  -3   5      177.93      169.09      3.19 o 
   3  -3   5       68.92       73.35      1.53 o 
   4  -3   5      160.65      148.77      3.29 o 
   5  -3   5      393.43      392.60     12.28 o 
   6  -3   5        5.21        6.06      0.93 o 
   7  -3   5      107.73      109.69      2.90 o 
   8  -3   5        0.61        1.22      1.41 o 
  -7  -2   5        3.80        3.72      0.82 o 
  -6  -2   5        2.31        3.56      0.60 o 
  -5  -2   5      237.52      234.67      2.96 o 
  -4  -2   5        2.92        5.21      0.73 o 
  -3  -2   5       14.81       20.41      0.45 o 
  -2  -2   5      476.98      480.43      4.98 o 
  -1  -2   5        2.26        6.71      0.58 o 
   0  -2   5      832.77      928.73     59.23 o 
   1  -2   5        4.87       13.84      0.85 o 
   2  -2   5      509.00      490.63      6.56 o 
   3  -2   5      294.26      281.85      4.23 o 
   4  -2   5     1993.10     2058.93     31.65 o 
   5  -2   5       29.79       31.10      1.40 o 
   6  -2   5       49.07       51.05      2.00 o 
   7  -2   5      139.88      152.48      3.50 o 
   8  -2   5      323.22      324.47      7.80 o 
  -8  -1   5      323.86      357.09      8.09 o 
  -7  -1   5        0.09        0.24      0.37 o 
  -6  -1   5       63.54       64.98      1.24 o 
  -5  -1   5      744.14      782.27     14.70 o 
  -4  -1   5      379.34      365.68      3.67 o 
  -3  -1   5      432.46      467.29      4.34 o 
  -2  -1   5     1291.86     1382.74     26.12 o 
  -1  -1   5      399.47      376.05      9.63 o 
   0  -1   5        0.72        0.91      0.28 o 
   1  -1   5       42.91       54.65      2.36 o 
   2  -1   5       21.20       15.21      0.79 o 
   3  -1   5        2.48        2.13      0.56 o 
   4  -1   5      119.57      117.41      2.32 o 
   5  -1   5      446.71      443.30     10.86 o 
   6  -1   5        1.50        2.12      0.83 o 
   7  -1   5       38.65       35.24      1.42 o 
  -8   0   5      108.24      115.57      2.28 o 
  -7   0   5      302.13      298.54      3.99 o 
  -6   0   5        5.72        5.95      1.15 o 
  -5   0   5       30.20       28.76      1.29 o 
  -4   0   5        3.76        7.72      2.98 o 
  -3   0   5     1468.00     1451.03     14.63 o 
  -2   0   5      451.51      529.26      5.71 o 
  -1   0   5        0.45        4.64      0.58 o 
   0   0   5       47.04       44.91      0.78 o 
   1   0   5        1.55        2.32      0.89 o 
   2   0   5     1474.64     1630.13     38.52 o 
   3   0   5      142.94      139.97      3.97 o 
   4   0   5        0.05        1.76      0.60 o 
   5   0   5       73.72       68.12      2.46 o 
   6   0   5       29.00       21.26      1.97 o 
   7   0   5       12.81       18.93      1.82 o 
  -9   1   5       29.48       30.04      1.24 o 
  -8   1   5        2.74        3.00      0.66 o 
  -7   1   5      641.94      654.82      8.58 o 
  -6   1   5      244.68      229.52      9.78 o 
  -5   1   5        1.04        0.60      0.60 o 
  -4   1   5      338.14      320.42      3.88 o 
  -3   1   5      673.88      695.69      8.13 o 
  -2   1   5     1459.48     1457.54     21.75 o 
  -1   1   5      267.26      280.14      3.57 o 
   0   1   5      172.78      170.42      1.86 o 
   1   1   5       18.04       10.84      0.35 o 
   2   1   5       39.86       53.52      1.52 o 
   3   1   5      298.77      292.62      6.94 o 
   4   1   5       58.67       52.91     19.47 o 
   5   1   5      266.02      233.21     30.10 o 
   6   1   5        2.47        0.97      1.63 o 
  -9   2   5        5.88        2.80      1.15 o 
  -8   2   5        4.13        4.79      0.77 o 
  -7   2   5        0.54        1.46      0.91 o 
  -6   2   5       11.05       10.44      1.20 o 
  -5   2   5      428.74      422.55      5.14 o 
  -4   2   5      104.86      126.85      2.02 o 
  -3   2   5       41.98       39.54      1.06 o 
  -2   2   5      514.57      505.58      6.01 o 
  -1   2   5     1298.06     1320.36     18.63 o 
   0   2   5      271.67      299.53      3.83 o 
   1   2   5      912.73      897.43     17.12 o 
   2   2   5      401.45      399.96      7.79 o 
   3   2   5       16.49       15.27      1.31 o 
   4   2   5        8.34       13.51      1.39 o 
   5   2   5      172.51      191.22      6.50 o 
   6   2   5        9.64       11.35      1.93 o 
  -9   3   5       15.72       15.02      1.11 o 
  -8   3   5       65.56       72.99      3.05 o 
  -7   3   5      130.12      124.33      3.08 o 
  -6   3   5      594.26      568.56      9.93 o 
  -5   3   5      417.48      406.20      5.67 o 
  -4   3   5     1294.01     1290.09     20.60 o 
  -3   3   5       75.15       83.09      1.98 o 
  -2   3   5       65.10       52.97      1.93 o 
  -1   3   5       79.13       76.04      1.32 o 
   0   3   5      176.35      168.91      2.32 o 
   1   3   5      593.88      569.89      8.60 o 
   2   3   5      612.89      616.60     12.33 o 
   3   3   5        7.23       11.21      2.13 o 
   4   3   5        5.83        4.53      1.25 o 
   5   3   5       39.37       36.33      2.21 o 
  -9   4   5       45.39       47.51      1.99 o 
  -8   4   5       22.96       22.01      1.46 o 
  -7   4   5      275.48      272.49      4.05 o 
  -6   4   5      218.82      216.78      4.27 o 
  -5   4   5       30.56       28.72      1.70 o 
  -4   4   5      164.33      169.46      3.91 o 
  -3   4   5      299.57      321.18      5.30 o 
  -2   4   5        5.12        6.78      1.27 o 
  -1   4   5     1060.43     1115.14     26.29 o 
   0   4   5      181.21      173.48      3.87 o 
   1   4   5      122.60      119.36      3.14 o 
   2   4   5      396.08      401.47     10.06 o 
   3   4   5       13.24       17.25      1.23 o 
   4   4   5       57.53       63.45      2.57 o 
  -9   5   5       13.79       15.78      1.37 o 
  -8   5   5      173.66      172.37      5.39 o 
  -7   5   5       78.00       79.46      3.28 o 
  -6   5   5        0.83        7.90      5.82 o 
  -5   5   5     1744.10     1712.74     28.65 o 
  -4   5   5      197.41      195.49      4.12 o 
  -3   5   5        4.35        5.58      1.29 o 
  -2   5   5        0.12        0.37      0.89 o 
  -1   5   5      242.50      235.27      6.72 o 
   0   5   5      120.14      119.44      6.32 o 
   1   5   5      617.35      600.89      9.87 o 
   2   5   5       75.79       71.92      2.97 o 
   3   5   5        4.38        4.27      1.04 o 
  -9   6   5        3.22        1.69      1.08 o 
  -8   6   5      273.44      274.32      7.40 o 
  -7   6   5      123.24      117.90      3.39 o 
  -6   6   5      276.59      266.20      6.09 o 
  -5   6   5       11.18       10.65      2.75 o 
  -4   6   5      197.56      199.09      4.85 o 
  -3   6   5       10.50       10.93      1.51 o 
  -2   6   5       15.17       15.51      2.49 o 
  -1   6   5        0.06        1.70      3.07 o 
   0   6   5       44.21       34.79      3.55 o 
   1   6   5       26.31       30.41      2.04 o 
   2   6   5      149.98      159.27      3.42 o 
  -8   7   5       28.55       26.21      2.53 o 
  -7   7   5      421.24      420.95      9.61 o 
  -6   7   5       42.48       48.47      3.94 o 
  -5   7   5      286.16      279.49      5.77 o 
  -4   7   5       90.44       88.60      3.46 o 
  -3   7   5       54.45       60.55      2.50 o 
  -2   7   5        4.04        2.98      3.58 o 
  -1   7   5       52.44       52.71      3.76 o 
   0   7   5       26.53       31.87      1.64 o 
   1   7   5       30.29       27.92      3.24 o 
  -8   8   5        1.13        0.80      1.89 o 
  -7   8   5       58.89       56.31      3.36 o 
  -6   8   5       35.62       31.92      3.82 o 
  -5   8   5       62.00       53.95      2.69 o 
  -4   8   5      150.55      161.29      5.95 o 
  -3   8   5       73.61       62.62      4.35 o 
  -2   8   5      224.92      203.58      7.32 o 
  -1   8   5       74.83       71.38      4.56 o 
  -6   9   5       24.16       23.31      2.43 o 
  -5   9   5       13.09       14.65      2.15 o 
  -4   9   5      116.07      114.11      5.83 o 
  -3   9   5      190.96      182.68     10.60 o 
   3  -9   6        0.63        0.84      0.79 o 
   4  -9   6        6.38        8.06      1.02 o 
   5  -9   6        7.02        4.33      1.12 o 
   0  -8   6       47.14       40.89      3.33 o 
   1  -8   6       59.08       52.58      5.73 o 
   2  -8   6       56.32       59.01      1.40 o 
   3  -8   6      253.13      262.31      4.10 o 
   4  -8   6        1.92        2.97      1.04 o 
   5  -8   6       84.75       91.33      2.29 o 
   6  -8   6        0.52        0.99      0.86 o 
   7  -8   6       32.58       33.32      4.05 o 
  -3  -7   6       25.12       27.97      1.86 o 
  -1  -7   6       59.11       53.14      3.32 o 
   0  -7   6        6.68        5.56      0.66 o 
   1  -7   6       38.04       34.48      1.38 o 
   2  -7   6       81.31       83.30      1.63 o 
   3  -7   6      434.23      425.31      6.53 o 
   4  -7   6        6.80       10.12      1.94 o 
   5  -7   6       38.58       43.01      1.61 o 
   6  -7   6        6.23        4.91      1.86 o 
   7  -7   6      204.75      192.16      4.55 o 
  -4  -6   6       39.05       45.68      3.45 o 
  -3  -6   6       11.29       12.72      1.44 o 
  -2  -6   6      167.68      153.25      5.34 o 
  -1  -6   6       84.01       78.58      1.86 o 
   0  -6   6       23.32       23.63      2.14 o 
   1  -6   6       10.39       11.01      0.60 o 
   2  -6   6        9.48       12.23      1.28 o 
   3  -6   6      391.14      410.59      5.91 o 
   4  -6   6      399.76      417.94      6.58 o 
   5  -6   6       88.44       87.90      3.37 o 
   6  -6   6      212.55      207.02      4.33 o 
   7  -6   6        0.32        0.92      1.42 o 
   8  -6   6       11.93        6.65      2.12 o 
  -5  -5   6        8.90       12.48      2.61 o 
  -4  -5   6      168.66      178.66      5.95 o 
  -3  -5   6      112.11       97.82      4.40 o 
  -2  -5   6        6.09        5.46      0.27 o 
  -1  -5   6      583.37      564.52     28.95 o 
   0  -5   6       71.54       81.79      2.10 o 
   1  -5   6       68.34       68.97      1.24 o 
   2  -5   6       15.67       19.06      0.92 o 
   3  -5   6       12.64       15.78      1.19 o 
   4  -5   6       30.38       34.28      1.15 o 
   5  -5   6      935.83      934.94     14.87 o 
   6  -5   6       68.25       68.07      2.53 o 
   7  -5   6       52.95       55.47      2.48 o 
   8  -5   6       71.80       73.79      3.05 o 
  -5  -4   6        1.60        0.90      0.73 o 
  -4  -4   6       78.96       73.67      2.51 o 
  -3  -4   6      172.33      164.36      5.63 o 
  -2  -4   6      341.06      353.18      7.51 o 
  -1  -4   6      108.02      104.34      2.84 o 
   0  -4   6      560.38      600.55     31.75 o 
   1  -4   6        1.00        0.59      0.30 o 
   2  -4   6       63.40       57.50      1.29 o 
   3  -4   6      272.45      284.01      4.26 o 
   4  -4   6      348.08      341.21     17.21 o 
   5  -4   6      215.75      208.16      3.81 o 
   6  -4   6      433.77      429.19      7.31 o 
   7  -4   6        8.39       10.92      3.52 o 
   8  -4   6      199.39      217.09      6.01 o 
  -6  -3   6      155.98      170.85      9.83 o 
  -5  -3   6       10.66        9.65      0.85 o 
  -4  -3   6      298.55      303.23      3.89 o 
  -3  -3   6      953.49      945.59     12.18 o 
  -2  -3   6       52.87       58.45      3.03 o 
  -1  -3   6     1777.51     1779.50     37.99 o 
   0  -3   6      148.17      140.96      1.91 o 
   1  -3   6      151.23      146.76      1.94 o 
   2  -3   6       95.96       82.09      2.20 o 
   3  -3   6      316.84      304.38      8.00 o 
   4  -3   6       62.02       66.59      1.68 o 
   5  -3   6      761.30      762.00     30.60 o 
   6  -3   6       40.04       40.19      1.71 o 
   7  -3   6        0.01        0.64      1.10 o 
   8  -3   6        6.81        8.34      1.41 o 
  -7  -2   6       14.23       15.00      1.02 o 
  -6  -2   6      161.02      161.78      2.85 o 
  -5  -2   6        6.30        5.56      0.80 o 
  -4  -2   6        0.68        1.08      0.51 o 
  -3  -2   6        1.61        3.11      0.65 o 
  -2  -2   6      102.50      102.54      1.80 o 
  -1  -2   6      467.85      414.95      8.61 o 
   0  -2   6        0.86        2.47      0.43 o 
   1  -2   6       80.94       78.26      1.66 o 
   2  -2   6      572.67      598.39     12.87 o 
   3  -2   6      161.18      169.85      6.63 o 
   4  -2   6       81.05       76.33      1.79 o 
   5  -2   6        6.90        8.11      1.01 o 
   6  -2   6       31.21       33.25      2.26 o 
   7  -2   6       91.24       81.62      2.31 o 
  -8  -1   6        1.74        3.01      0.93 o 
  -7  -1   6       88.68       94.24      1.99 o 
  -6  -1   6        0.04        0.34      0.48 o 
  -5  -1   6      834.48      820.71      9.46 o 
  -4  -1   6      208.24      227.33      6.47 o 
  -3  -1   6      404.67      412.75      5.71 o 
  -2  -1   6       80.60       83.53      1.01 o 
  -1  -1   6      342.61      332.62      5.76 o 
   0  -1   6      175.80      198.06     10.50 o 
   1  -1   6       45.53       63.78      3.28 o 
   2  -1   6       56.32       40.44      1.40 o 
   3  -1   6       64.30       56.98      2.59 o 
   4  -1   6      115.16      114.75      2.10 o 
   5  -1   6       23.54       27.66      1.47 o 
   6  -1   6      201.59      202.11      4.69 o 
   7  -1   6      327.13      328.68      6.37 o 
  -8   0   6      129.81      140.29      3.68 o 
  -7   0   6       50.32       58.67      1.94 o 
  -6   0   6       69.35       71.87      2.50 o 
  -5   0   6      983.11      995.57     11.83 o 
  -4   0   6       30.30       32.56      0.90 o 
  -3   0   6      319.88      300.65      3.15 o 
  -2   0   6     1943.28     2194.34     22.94 o 
  -1   0   6       25.61       20.76      0.68 o 
   0   0   6      520.85      519.49      6.41 o 
   1   0   6      301.01      304.86      3.96 o 
   2   0   6       21.53       21.15      0.59 o 
   3   0   6      328.23      317.36      5.07 o 
   4   0   6       15.53       21.64      1.64 o 
   5   0   6       13.40        9.82      1.00 o 
   6   0   6      176.25      179.03      5.84 o 
   7   0   6        5.91        8.04      1.51 o 
  -8   1   6       48.99       55.25      1.90 o 
  -7   1   6        2.96        3.87      1.30 o 
  -6   1   6      564.82      553.63      6.71 o 
  -5   1   6       22.50       22.36      0.87 o 
  -4   1   6      576.33      550.47      6.49 o 
  -3   1   6      165.54      148.48      2.01 o 
  -2   1   6      218.56      244.39      3.97 o 
  -1   1   6       98.52      123.03      1.65 o 
   0   1   6      117.10       94.34      1.01 o 
   1   1   6       10.14        5.85      0.37 o 
   2   1   6      902.29      913.06     17.92 o 
   3   1   6      553.16      576.08     12.75 o 
   4   1   6       29.78       32.34      1.74 o 
   5   1   6      240.42      252.01      6.25 o 
   6   1   6        8.79       12.13      1.89 o 
  -9   2   6      126.37      125.20      2.55 o 
  -8   2   6       36.60       35.82      1.73 o 
  -7   2   6      271.63      277.40      4.00 o 
  -6   2   6      198.76      180.90      4.95 o 
  -5   2   6       24.50       22.65      1.30 o 
  -4   2   6      870.37      864.84     10.65 o 
  -3   2   6      478.43      471.69      5.61 o 
  -2   2   6       12.90       13.41      1.24 o 
  -1   2   6       75.80       68.82      1.42 o 
   0   2   6       37.38       34.70      0.76 o 
   1   2   6       59.90       58.83      2.38 o 
   2   2   6      531.68      553.39     10.96 o 
   3   2   6      117.82      119.88      3.17 o 
   4   2   6      113.52      107.60      3.21 o 
   5   2   6      176.27      196.99      6.94 o 
  -9   3   6        2.17        3.27      1.06 o 
  -8   3   6      283.79      277.55      9.52 o 
  -7   3   6      138.93      133.48      2.82 o 
  -6   3   6      440.98      420.82      5.89 o 
  -5   3   6        6.81        5.55      1.16 o 
  -4   3   6      973.15      926.51     11.52 o 
  -3   3   6      682.99      646.93      7.83 o 
  -2   3   6      611.64      618.16      9.73 o 
  -1   3   6       86.93       99.51      1.82 o 
   0   3   6      902.62      868.47     11.88 o 
   1   3   6       62.11       51.81      1.65 o 
   2   3   6      439.08      459.87      9.49 o 
   3   3   6      332.51      335.01      8.55 o 
   4   3   6       17.34       21.09      1.76 o 
   5   3   6       18.17       23.85      2.11 o 
  -9   4   6      234.17      225.19      8.11 o 
  -8   4   6        0.06        0.88      0.78 o 
  -7   4   6        9.46        9.85      1.50 o 
  -6   4   6      378.40      380.40      5.50 o 
  -5   4   6       13.53       11.38      1.87 o 
  -4   4   6      567.28      550.55      8.91 o 
  -3   4   6      215.30      224.82      4.62 o 
  -2   4   6        0.11        0.91      0.47 o 
  -1   4   6       86.60       87.43      1.63 o 
   0   4   6       45.68       57.25      0.92 o 
   1   4   6        1.16        3.04      0.95 o 
   2   4   6       91.38       88.77      2.23 o 
   3   4   6      121.78      123.65      3.32 o 
   4   4   6       58.74       69.62      2.29 o 
  -9   5   6       32.79       31.53      2.05 o 
  -8   5   6      201.53      197.00      5.57 o 
  -7   5   6       30.47       25.48      2.59 o 
  -6   5   6       36.25       33.73      2.42 o 
  -5   5   6        7.79       10.80      2.63 o 
  -4   5   6       23.51       26.45      2.18 o 
  -3   5   6        0.90        2.98      1.42 o 
  -2   5   6        2.65        4.44      3.31 o 
  -1   5   6       35.67       35.63      1.66 o 
   0   5   6      306.12      306.54     10.48 o 
   1   5   6       99.12       95.94      2.61 o 
   2   5   6        0.29        0.80      0.81 o 
   3   5   6       12.81       19.89      2.42 o 
  -9   6   6        2.36        3.11      1.25 o 
  -8   6   6       46.32       46.69      2.40 o 
  -7   6   6       29.12       28.29      2.58 o 
  -6   6   6       13.39       14.56      1.82 o 
  -5   6   6      480.57      470.15      9.09 o 
  -4   6   6      383.63      372.21      6.76 o 
  -3   6   6       36.10       39.43      3.24 o 
  -2   6   6      221.35      191.49      6.30 o 
  -1   6   6      215.22      198.31      8.90 o 
   0   6   6      239.51      237.11     10.89 o 
   1   6   6       56.84       57.56      3.02 o 
   2   6   6       29.89       25.64      1.64 o 
  -8   7   6       12.13        9.21      3.21 o 
  -7   7   6       25.93       27.49      2.25 o 
  -6   7   6       56.69       54.06      2.65 o 
  -5   7   6       26.23       26.63      3.42 o 
  -4   7   6       18.50       17.78      2.72 o 
  -3   7   6      119.61      123.84      7.87 o 
  -2   7   6      151.67      137.02      5.71 o 
  -1   7   6      112.58      119.24      5.39 o 
   0   7   6       53.17       60.53      2.87 o 
  -7   8   6      458.79      443.78     20.48 o 
  -6   8   6      114.67      117.72      7.75 o 
  -5   8   6      115.20      116.08      5.41 o 
  -4   8   6      148.44      145.39      4.06 o 
  -3   8   6        3.27        4.61      2.60 o 
  -2   8   6       62.85       67.25      4.78 o 
  -1   8   6       11.77        3.92      5.16 o 
   3  -9   7        3.68        1.48      1.16 o 
   4  -9   7        2.07        2.98      0.70 o 
   5  -9   7       89.53       80.94      1.99 o 
   1  -8   7       62.02       69.32      2.88 o 
   2  -8   7       10.32        9.51      0.87 o 
   3  -8   7       10.26       11.21      1.31 o 
   4  -8   7        4.12        3.00      0.97 o 
   5  -8   7        0.71        0.67      1.02 o 
   6  -8   7       51.16       52.76      1.89 o 
  -1  -7   7        2.67        3.26      1.25 o 
   0  -7   7      144.43      145.70      4.09 o 
   1  -7   7        0.07        0.41      0.39 o 
   2  -7   7        2.30        2.83      0.50 o 
   3  -7   7        0.31        0.32      0.61 o 
   4  -7   7       40.77       44.93      1.53 o 
   5  -7   7        2.01        1.82      0.74 o 
   6  -7   7      166.13      169.32      3.66 o 
   7  -7   7       32.74       28.00      2.30 o 
  -4  -6   7        5.40        2.34      2.10 o 
  -3  -6   7       22.24       15.21      1.65 o 
  -2  -6   7       27.16       21.15      1.73 o 
  -1  -6   7       78.97       71.69      3.79 o 
   0  -6   7      211.01      206.80      5.04 o 
   1  -6   7       21.70       25.82      0.63 o 
   2  -6   7       33.73       30.92      1.00 o 
   3  -6   7       49.55       49.15      1.20 o 
   4  -6   7      110.88      119.25      3.66 o 
   5  -6   7        0.85        3.92      1.70 o 
   6  -6   7       13.84       15.05      1.63 o 
   7  -6   7       72.87       80.21      3.09 o 
  -5  -5   7        4.02        3.89      1.45 o 
  -4  -5   7        2.83        4.01      2.18 o 
  -3  -5   7       13.21       15.94      1.61 o 
  -2  -5   7      114.83      112.49      3.34 o 
  -1  -5   7        3.20        3.15      2.06 o 
   0  -5   7      578.07      571.08     11.90 o 
   1  -5   7       73.68       74.35      1.57 o 
   2  -5   7        0.11        0.32      0.28 o 
   3  -5   7      114.15      120.37      2.74 o 
   4  -5   7      366.14      378.41      6.38 o 
   5  -5   7      251.69      251.33      4.25 o 
   6  -5   7      102.85       99.31      2.53 o 
   7  -5   7       11.99       12.75      2.02 o 
  -6  -4   7      120.88       -0.34      1.24 o 
  -5  -4   7       41.97       41.61      2.40 o 
  -4  -4   7       38.86       27.92      4.48 o 
  -3  -4   7      229.96      232.97      5.48 o 
  -2  -4   7        0.26        2.31      1.17 o 
  -1  -4   7      161.36      154.39      5.15 o 
   0  -4   7      419.88      420.00      8.64 o 
   1  -4   7      225.00      228.58      2.53 o 
   2  -4   7      426.94      427.16      5.78 o 
   3  -4   7      523.35      528.09      7.61 o 
   4  -4   7      198.16      201.48      3.50 o 
   5  -4   7       86.65       94.12      2.41 o 
   6  -4   7      104.51      105.94      2.40 o 
   7  -4   7        3.03        3.30      1.36 o 
  -6  -3   7       29.62       25.76      1.86 o 
  -5  -3   7       30.80       37.17      1.71 o 
  -4  -3   7        4.30        4.54      0.59 o 
  -3  -3   7      171.50      169.76      3.40 o 
  -2  -3   7      244.47      234.15      6.50 o 
  -1  -3   7      944.65      935.78     18.76 o 
   0  -3   7        1.54        4.74      0.28 o 
   1  -3   7      158.70      169.75      1.95 o 
   2  -3   7       15.22        9.97      0.74 o 
   3  -3   7      362.87      356.67      5.17 o 
   4  -3   7      422.64      421.17      6.46 o 
   5  -3   7      595.49      587.71      9.26 o 
   6  -3   7       43.64       44.58      1.80 o 
   7  -3   7        1.91        1.42      1.26 o 
  -7  -2   7      252.63      251.86     18.04 o 
  -6  -2   7       37.02       40.95      2.61 o 
  -5  -2   7       52.93       48.87      2.10 o 
  -4  -2   7      752.56      769.30     11.99 o 
  -3  -2   7     1833.47     1750.44     52.13 o 
  -2  -2   7        0.90        5.17      4.03 o 
  -1  -2   7        5.43        8.59      0.99 o 
   0  -2   7     1237.59     1307.57     17.89 o 
   1  -2   7       34.07       40.36      0.82 o 
   2  -2   7      103.60      101.16      1.81 o 
   3  -2   7      231.78      215.19      3.33 o 
   4  -2   7      120.15      114.62      2.09 o 
   5  -2   7      213.03      210.16      3.53 o 
   6  -2   7      572.42      584.06      9.76 o 
   7  -2   7        0.11       -0.42      1.13 o 
  -8  -1   7        2.75        4.78      0.75 o 
  -7  -1   7       30.64       29.53      1.67 o 
  -6  -1   7       88.32       84.99      4.38 o 
  -5  -1   7        7.88        8.96      0.61 o 
  -4  -1   7       83.70       79.10      2.83 o 
  -3  -1   7      763.44      761.03      8.64 o 
  -2  -1   7       62.50       53.54      1.39 o 
  -1  -1   7        1.80        3.48      0.29 o 
   0  -1   7      509.77      528.83     19.23 o 
   1  -1   7       12.18       13.91      1.74 o 
   2  -1   7        3.31        7.24      0.85 o 
   3  -1   7      360.07      403.50     13.51 o 
   4  -1   7      157.97      158.99      6.82 o 
   5  -1   7        0.39        1.89      0.85 o 
   6  -1   7        0.25       -0.35      1.21 o 
   7  -1   7      348.18      338.72      6.86 o 
  -8   0   7        7.03        8.16      1.12 o 
  -7   0   7       28.40       24.02      0.80 o 
  -6   0   7      342.10      353.68      6.73 o 
  -5   0   7      170.62      155.21      2.51 o 
  -4   0   7        2.96        5.09      0.49 o 
  -3   0   7      470.79      479.11      6.11 o 
  -2   0   7       95.72      100.71      1.58 o 
  -1   0   7       10.37       11.15      0.46 o 
   0   0   7        0.19        0.66      0.35 o 
   1   0   7      138.40      149.61      3.48 o 
   2   0   7        0.50        1.06      0.36 o 
   3   0   7        6.85        4.73      0.57 o 
   4   0   7      135.35      123.68      4.88 o 
   5   0   7        9.99       13.70      1.10 o 
   6   0   7        7.30        8.43      1.40 o 
  -8   1   7       28.00       27.34      1.62 o 
  -7   1   7       29.71       30.06      1.31 o 
  -6   1   7      180.33      174.37      6.61 o 
  -5   1   7      340.61      347.98      4.26 o 
  -4   1   7      200.18      213.75      2.70 o 
  -3   1   7      233.44      215.68      3.84 o 
  -2   1   7      747.47      712.90      8.25 o 
  -1   1   7       10.78       10.56      0.72 o 
   0   1   7        0.34        0.30      0.22 o 
   1   1   7      800.72      840.18     11.87 o 
   2   1   7       91.63      101.94      2.55 o 
   3   1   7       85.97       95.83      3.76 o 
   4   1   7       38.11       38.71      1.96 o 
   5   1   7        0.22        1.76      1.28 o 
   6   1   7       18.92       25.62      2.44 o 
  -9   2   7      118.99      121.16      5.08 o 
  -8   2   7      123.58      123.11      4.02 o 
  -7   2   7       64.23       55.50      2.39 o 
  -6   2   7      261.82      245.76      3.39 o 
  -5   2   7       98.55       95.04      1.92 o 
  -4   2   7       55.92       65.72      1.37 o 
  -3   2   7     1033.69     1037.98     12.69 o 
  -2   2   7      189.98      179.92      2.39 o 
  -1   2   7       11.40       14.05      0.61 o 
   0   2   7      407.37      400.18      4.56 o 
   1   2   7      443.22      435.75      6.40 o 
   2   2   7       10.24       12.35      2.00 o 
   3   2   7      515.87      528.27     11.14 o 
   4   2   7       32.08       33.24      3.06 o 
   5   2   7       11.79       13.69      3.16 o 
  -9   3   7       54.01       55.20      2.68 o 
  -8   3   7      121.33      113.69      2.76 o 
  -7   3   7       80.71       81.95      2.05 o 
  -6   3   7        3.87        6.09      0.99 o 
  -5   3   7      287.05      283.91      4.50 o 
  -4   3   7       72.74       73.26      2.03 o 
  -3   3   7       35.83       36.61      1.06 o 
  -2   3   7      129.64      138.50      2.62 o 
  -1   3   7       42.96       36.51      1.11 o 
   0   3   7      358.70      358.32      4.07 o 
   1   3   7      343.39      345.66      5.86 o 
   2   3   7        0.05       -0.04      0.60 o 
   3   3   7      169.54      174.53      5.77 o 
   4   3   7        1.08        1.31      1.19 o 
  -9   4   7      215.70      219.65      9.01 o 
  -8   4   7       37.19       34.17      1.56 o 
  -7   4   7       32.01       35.04      1.41 o 
  -6   4   7      332.90      314.09      4.47 o 
  -5   4   7       49.34       53.46      2.01 o 
  -4   4   7      314.28      299.41      4.74 o 
  -3   4   7     1304.05     1320.47     17.04 o 
  -2   4   7        0.64        2.28      1.06 o 
  -1   4   7       71.97       82.01      2.40 o 
   0   4   7      853.36      804.23     21.34 o 
   1   4   7      659.53      618.71     10.17 o 
   2   4   7       51.33       53.06      1.84 o 
   3   4   7       91.22       94.29      3.71 o 
   4   4   7       10.47        8.13      2.55 o 
  -9   5   7       11.28       12.58      2.15 o 
  -8   5   7       81.01       81.78      2.39 o 
  -7   5   7        8.04        8.27      1.29 o 
  -6   5   7      401.55      394.66      5.60 o 
  -5   5   7        3.23        2.62      0.96 o 
  -4   5   7        1.16        1.16      0.71 o 
  -3   5   7       44.65       42.16      1.30 o 
  -2   5   7       14.77       16.47      1.22 o 
  -1   5   7        6.24        6.97      0.62 o 
   0   5   7        4.67        3.74      1.08 o 
   1   5   7       63.32       65.54      2.65 o 
   2   5   7        1.98        1.80      1.02 o 
   3   5   7       20.54       24.39      2.83 o 
  -8   6   7        0.04        0.93      0.96 o 
  -7   6   7       11.25       14.41      1.33 o 
  -6   6   7      464.44      442.48      8.87 o 
  -5   6   7      599.73      623.17     15.53 o 
  -4   6   7        2.62        2.01      1.27 o 
  -3   6   7       57.27       58.05      3.79 o 
  -2   6   7       47.43       45.25      1.24 o 
  -1   6   7        0.51        0.48      0.43 o 
   0   6   7       15.76       15.92      1.55 o 
   1   6   7       30.59       33.58      1.92 o 
  -8   7   7      162.68      159.47      4.01 o 
  -7   7   7      107.15      102.60      4.15 o 
  -6   7   7        0.03        0.61      1.28 o 
  -5   7   7       68.65       68.57      3.34 o 
  -4   7   7        0.41        3.05      1.84 o 
  -3   7   7       26.62       25.52      5.49 o 
  -2   7   7        0.69        0.17      0.88 o 
  -1   7   7        2.01        0.72      2.06 o 
   0   7   7       28.53       30.70      2.50 o 
  -6   8   7      158.19      154.17      7.72 o 
  -5   8   7       81.45       83.60      5.71 o 
  -4   8   7       85.06       80.33      5.12 o 
  -3   8   7       25.86       27.56      3.83 o 
  -2   8   7      241.41      240.13      8.97 o 
   1  -8   8      105.71      108.54      5.26 o 
   2  -8   8        2.28        3.17      2.49 o 
   3  -8   8        1.94        2.72      0.96 o 
   4  -8   8        4.48        6.16      0.84 o 
   5  -8   8       23.40       27.69      1.66 o 
  -1  -7   8        2.90        4.06      1.35 o 
   0  -7   8      123.28      123.14      5.22 o 
   1  -7   8       16.30       19.84      3.09 o 
   2  -7   8       75.90       75.64      1.26 o 
   3  -7   8        0.25        0.49      0.45 o 
   4  -7   8       21.02       23.46      1.48 o 
   5  -7   8       61.44       74.03      2.13 o 
   6  -7   8        5.79       10.89      1.02 o 
  -3  -6   8       64.77       65.77      2.77 o 
  -2  -6   8        3.47        3.38      2.17 o 
  -1  -6   8       15.86       20.88      1.81 o 
   0  -6   8       87.79       91.52      4.53 o 
   1  -6   8      275.23      266.98      8.27 o 
   2  -6   8       60.13       56.45      1.06 o 
   3  -6   8        4.69        4.03      1.16 o 
   4  -6   8       97.13       98.72      1.88 o 
   5  -6   8      171.14      179.42      3.64 o 
   6  -6   8       18.36       20.55      1.20 o 
   7  -6   8        7.19        9.77      1.67 o 
  -4  -5   8       37.31       31.58      3.49 o 
  -3  -5   8        0.31        0.99      1.13 o 
  -2  -5   8      247.91      246.53      7.40 o 
  -1  -5   8       77.11       78.63      2.90 o 
   0  -5   8      247.16      230.74      6.91 o 
   1  -5   8      198.37      207.37      3.39 o 
   2  -5   8       50.76       51.95      1.07 o 
   3  -5   8      148.74      146.50      2.47 o 
   4  -5   8      151.08      150.95      2.80 o 
   5  -5   8        6.21        7.86      2.98 o 
   6  -5   8        7.73        7.29      1.04 o 
   7  -5   8      148.69      152.05      3.68 o 
  -5  -4   8      572.04      614.28     14.10 o 
  -4  -4   8       52.83       59.41      4.05 o 
  -3  -4   8       40.12       39.66      2.19 o 
  -2  -4   8     1713.23     1708.89     38.89 o 
  -1  -4   8      882.77      878.86     18.34 o 
   0  -4   8      124.65      132.38      4.84 o 
   1  -4   8      828.48      815.84      9.74 o 
   2  -4   8       52.64       57.92      1.09 o 
   3  -4   8      123.21      114.48      2.33 o 
   4  -4   8      173.94      174.23      2.88 o 
   5  -4   8      112.39      121.03      2.80 o 
   6  -4   8      218.16      211.88      3.95 o 
   7  -4   8       18.00       20.08      1.43 o 
  -6  -3   8       50.14       50.41     31.64 o 
  -5  -3   8        0.97        1.90      1.12 o 
  -4  -3   8      263.98      258.56      4.75 o 
  -3  -3   8      196.87      214.34      6.68 o 
  -2  -3   8      191.33      187.77      4.61 o 
  -1  -3   8      582.21      567.74     12.72 o 
   0  -3   8       63.73       55.26      1.33 o 
   1  -3   8        6.16        4.85      0.64 o 
   2  -3   8       74.91       70.28      2.18 o 
   3  -3   8      332.30      337.01      5.29 o 
   4  -3   8      382.93      381.09      5.97 o 
   5  -3   8      133.35      128.23      2.85 o 
   6  -3   8        0.03        0.46      0.79 o 
   7  -3   8      113.02      113.57      2.88 o 
  -7  -2   8      152.93      187.82      5.09 o 
  -6  -2   8      114.16      101.03      5.53 o 
  -5  -2   8        0.09        0.62      0.49 o 
  -4  -2   8      162.82      152.41      4.54 o 
  -3  -2   8       54.87       50.17      1.61 o 
  -2  -2   8       21.84       23.86      1.74 o 
  -1  -2   8      368.93      369.60      6.64 o 
   0  -2   8        5.67       11.10      0.64 o 
   1  -2   8       23.42       18.72      0.73 o 
   2  -2   8       18.89       21.72      0.92 o 
   3  -2   8        2.24        2.47      0.58 o 
   4  -2   8      264.70      259.42      4.30 o 
   5  -2   8       28.93       26.65      1.87 o 
   6  -2   8      151.95      160.77      3.58 o 
   7  -2   8       11.22       15.25      1.43 o 
  -7  -1   8        0.44        0.21      0.49 o 
  -6  -1   8        0.63        0.24      0.42 o 
  -5  -1   8        8.60        9.77      0.57 o 
  -4  -1   8      157.35      171.83      3.50 o 
  -3  -1   8      115.32      117.30      1.36 o 
  -2  -1   8      276.01      271.25      3.21 o 
  -1  -1   8      347.14      378.76      6.74 o 
   0  -1   8      239.50      218.84      4.79 o 
   1  -1   8       12.98       14.08      1.06 o 
   2  -1   8      129.39      115.66      4.53 o 
   3  -1   8      204.47      188.65      4.20 o 
   4  -1   8      102.93       99.04      2.88 o 
   5  -1   8       25.90       23.93      1.44 o 
   6  -1   8       22.76       18.66      1.56 o 
  -8   0   8      190.00      187.87     10.82 o 
  -7   0   8        0.34        0.92      0.67 o 
  -6   0   8       35.13       35.02      0.89 o 
  -5   0   8       21.76       23.47      1.75 o 
  -4   0   8       44.45       45.52      1.38 o 
  -3   0   8       19.22       22.92      0.79 o 
  -2   0   8       66.56       61.43      1.14 o 
  -1   0   8       64.10       61.23      0.76 o 
   0   0   8      104.68      100.04      1.51 o 
   1   0   8        5.74        5.19      0.75 o 
   2   0   8      283.47      284.71      4.09 o 
   3   0   8       82.84       73.65      4.79 o 
   4   0   8       77.42       71.92      9.61 o 
   5   0   8       68.37       72.05      4.38 o 
   6   0   8       51.52       54.94      4.91 o 
  -8   1   8       38.23       39.78      1.64 o 
  -7   1   8      139.23      138.13      4.68 o 
  -6   1   8        2.08        0.70      0.47 o 
  -5   1   8      107.32      110.33      2.12 o 
  -4   1   8       71.44       75.45      1.49 o 
  -3   1   8      288.14      296.26      4.04 o 
  -2   1   8      152.80      155.78      4.57 o 
  -1   1   8      687.14      659.70      7.62 o 
   0   1   8       30.53       26.44      0.71 o 
   1   1   8      355.12      360.83      4.78 o 
   2   1   8       47.27       48.13      2.55 o 
   3   1   8        0.16        0.20      0.78 o 
   4   1   8       14.01       13.26      1.55 o 
   5   1   8       26.32       26.48      2.16 o 
  -8   2   8       32.03       29.03      1.69 o 
  -7   2   8       39.09       39.88      1.37 o 
  -6   2   8        0.11        0.91      0.78 o 
  -5   2   8      563.64      572.02      7.52 o 
  -4   2   8      716.60      719.21      9.15 o 
  -3   2   8      219.70      215.09      3.19 o 
  -2   2   8     1627.48     1586.67     24.90 o 
  -1   2   8      764.85      780.36     11.17 o 
   0   2   8      492.27      478.35      9.01 o 
   1   2   8      221.89      200.24      4.21 o 
   2   2   8      916.52      920.97     19.12 o 
   3   2   8       13.00       18.86      1.55 o 
   4   2   8       39.67       46.45      3.51 o 
   5   2   8        2.38        3.22      2.73 o 
  -8   3   8      121.35      124.97      3.40 o 
  -7   3   8       11.56       12.62      0.97 o 
  -6   3   8       19.38       19.59      1.19 o 
  -5   3   8      696.67      654.69      9.07 o 
  -4   3   8      545.06      546.77      7.40 o 
  -3   3   8      120.07      117.87      2.09 o 
  -2   3   8      175.96      174.55      3.21 o 
  -1   3   8      181.42      171.85      3.59 o 
   0   3   8        5.57        5.56      0.97 o 
   1   3   8      470.35      482.43     12.47 o 
   2   3   8       10.99       13.73      2.69 o 
   3   3   8       22.89       22.64      1.47 o 
   4   3   8      167.73      184.92      5.32 o 
  -8   4   8        3.68        4.28      1.31 o 
  -7   4   8      275.86      261.26      6.53 o 
  -6   4   8        8.79        7.75      1.35 o 
  -5   4   8       94.83      102.87      2.90 o 
  -4   4   8     1155.11     1143.67     14.75 o 
  -3   4   8      226.69      236.79      3.30 o 
  -2   4   8        0.76        0.88      0.72 o 
  -1   4   8       18.57       19.41      0.85 o 
   0   4   8       23.74       23.37      1.33 o 
   1   4   8      124.37      128.64      2.86 o 
   2   4   8       33.21       33.07      1.86 o 
   3   4   8       55.21       57.22      4.89 o 
  -8   5   8      195.04      199.47      4.37 o 
  -7   5   8       56.24       58.65      1.99 o 
  -6   5   8        5.88        5.03      1.08 o 
  -5   5   8      297.07      291.94      4.56 o 
  -4   5   8      272.15      257.65      3.78 o 
  -3   5   8       16.29       23.55      2.27 o 
  -2   5   8       57.83       52.35      1.72 o 
  -1   5   8        1.55        0.59      0.36 o 
   0   5   8        8.50       16.50      1.84 o 
   1   5   8      189.65      178.23      7.09 o 
   2   5   8       56.27       56.05      2.82 o 
  -8   6   8        0.92        1.02      1.12 o 
  -7   6   8       67.34       67.94      2.47 o 
  -6   6   8        0.42        0.77      0.83 o 
  -5   6   8        5.47        6.23      1.06 o 
  -4   6   8       24.96       28.67      1.87 o 
  -3   6   8       30.71       28.69      1.12 o 
  -2   6   8       42.53       36.82      3.41 o 
  -1   6   8      194.33      196.59      9.63 o 
   0   6   8       23.64       23.99      2.63 o 
   1   6   8        2.56        2.27      1.16 o 
  -7   7   8       18.25       19.74      1.55 o 
  -6   7   8       50.42       43.41      1.91 o 
  -5   7   8       31.86       30.83      1.43 o 
  -4   7   8        0.42        1.33      0.72 o 
  -3   7   8       33.44       27.73      1.65 o 
  -2   7   8       11.70        9.67      3.04 o 
  -1   7   8        6.28        6.39      1.80 o 
  -5   8   8      177.17      173.72      6.57 o 
  -4   8   8       28.38       29.36      1.43 o 
   1  -8   9        9.56        9.21      1.84 o 
   2  -8   9      170.21      177.70      5.36 o 
   3  -8   9       20.67       23.15      2.29 o 
   4  -8   9       94.87       86.70      2.28 o 
   5  -8   9       64.02       60.56      1.62 o 
  -1  -7   9       26.21       25.44      3.37 o 
   0  -7   9       18.53       18.41      1.93 o 
   1  -7   9       21.39       21.00      2.03 o 
   2  -7   9       36.20       29.66      6.03 o 
   3  -7   9       11.94       13.23      0.81 o 
   4  -7   9       56.19       51.29      1.69 o 
   5  -7   9       87.77       93.90      4.17 o 
   6  -7   9       10.69       15.12      1.13 o 
  -3  -6   9       15.70       16.85      1.95 o 
  -2  -6   9       74.81       88.48      4.69 o 
  -1  -6   9      145.19      141.78      4.11 o 
   0  -6   9      969.68      963.46     21.13 o 
   1  -6   9       32.59       30.32      3.30 o 
   2  -6   9        0.21        0.16      0.31 o 
   3  -6   9       94.98      101.64      2.71 o 
   4  -6   9        0.92        0.99      0.77 o 
   5  -6   9       69.49       68.94      2.35 o 
   6  -6   9       35.85       44.13      2.84 o 
  -4  -5   9      210.67      230.34      8.04 o 
  -3  -5   9        1.00        0.83      1.21 o 
  -2  -5   9      238.50      244.21      7.55 o 
  -1  -5   9      239.42      254.41      6.14 o 
   0  -5   9       62.08       58.17      2.49 o 
   1  -5   9       86.79       76.00      5.35 o 
   2  -5   9      205.45      204.74      3.15 o 
   3  -5   9      168.67      160.04      2.67 o 
   4  -5   9       12.99       10.03      0.94 o 
   5  -5   9      190.83      192.14      7.94 o 
   6  -5   9       60.16       59.11      4.08 o 
  -5  -4   9        1.83        3.28      1.72 o 
  -4  -4   9       13.48       20.36      3.30 o 
  -3  -4   9       39.12       35.69      2.19 o 
  -2  -4   9      113.31      111.21      3.49 o 
  -1  -4   9      427.61      413.50     10.39 o 
   0  -4   9       49.17       48.42      2.18 o 
   1  -4   9      381.80      348.76      6.52 o 
   2  -4   9       35.15       33.65      0.94 o 
   3  -4   9        6.69        6.83      0.72 o 
   4  -4   9       81.52       82.35      2.28 o 
   5  -4   9       67.65       67.24      2.40 o 
   6  -4   9        1.56        2.01      1.38 o 
  -6  -3   9        1.08        0.90      1.34 o 
  -5  -3   9        0.18        0.34      1.03 o 
  -4  -3   9      298.64      310.90      5.15 o 
  -3  -3   9       82.95       83.64      4.41 o 
  -2  -3   9      788.22      782.54     16.38 o 
  -1  -3   9      224.15      224.00      5.16 o 
   0  -3   9       52.08       45.93      1.37 o 
   1  -3   9      639.16      640.29      8.97 o 
   2  -3   9      475.69      461.94      5.41 o 
   3  -3   9        0.02        0.79      0.38 o 
   4  -3   9        0.62        0.83      0.90 o 
   5  -3   9       14.50       17.58      1.32 o 
   6  -3   9       25.80       27.45      2.15 o 
  -7  -2   9        0.14        0.57      2.10 o 
  -6  -2   9        7.02        9.03      1.59 o 
  -5  -2   9       11.93       15.63      2.09 o 
  -4  -2   9      231.98      231.40      5.11 o 
  -3  -2   9      879.16      867.85     12.82 o 
  -2  -2   9      117.23      119.86      2.35 o 
  -1  -2   9      426.31      416.15      4.44 o 
   0  -2   9        1.11        1.89      0.42 o 
   1  -2   9       50.00       48.06      2.27 o 
   2  -2   9       63.02       66.70      1.27 o 
   3  -2   9      397.15      381.26      8.93 o 
   4  -2   9       11.95       14.26      1.10 o 
   5  -2   9       45.91       47.21      2.27 o 
   6  -2   9        7.69        9.26      1.44 o 
  -7  -1   9       40.64       32.85      6.72 o 
  -6  -1   9        1.58        0.51      0.38 o 
  -5  -1   9        0.44        1.52      0.35 o 
  -4  -1   9      141.18      138.20      1.62 o 
  -3  -1   9       58.04       53.00      1.58 o 
  -2  -1   9      199.97      207.43      2.07 o 
  -1  -1   9      108.26      116.45      1.52 o 
   0  -1   9       44.31       45.50      0.91 o 
   1  -1   9      316.74      310.14      4.37 o 
   2  -1   9      282.42      262.19      6.01 o 
   3  -1   9       79.68       78.08      1.55 o 
   4  -1   9        1.34        2.24      0.34 o 
   5  -1   9      111.02      112.40      5.31 o 
   6  -1   9        0.99        0.32      0.92 o 
  -8   0   9      148.24      132.00     14.16 o 
  -7   0   9       28.77       30.65      2.41 o 
  -6   0   9       28.98       27.34      1.52 o 
  -5   0   9        0.08        0.21      0.46 o 
  -4   0   9       86.23       90.92      1.28 o 
  -3   0   9      735.05      689.69      8.61 o 
  -2   0   9      184.58      187.01      2.63 o 
  -1   0   9       33.77       29.56      0.82 o 
   0   0   9      133.24      132.88      1.88 o 
   1   0   9      290.36      289.99      3.88 o 
   2   0   9      270.24      269.14      8.30 o 
   3   0   9      415.73      387.88     18.06 o 
   4   0   9       25.93       25.62      1.78 o 
   5   0   9       88.58       98.64      3.64 o 
  -8   1   9        0.33        1.37      0.70 o 
  -7   1   9      119.45      109.21      3.26 o 
  -6   1   9        4.03        2.94      0.72 o 
  -5   1   9      326.58      291.00      8.20 o 
  -4   1   9      410.59      385.37      4.96 o 
  -3   1   9      104.46      105.37      1.89 o 
  -2   1   9       76.93       72.09      1.84 o 
  -1   1   9      511.35      503.50      5.15 o 
   0   1   9        9.90        9.41      0.83 o 
   1   1   9        0.43        1.13      0.29 o 
   2   1   9      126.62      128.82      4.25 o 
   3   1   9       62.40       61.75      2.33 o 
   4   1   9       29.59       29.47      1.97 o 
   5   1   9      178.03      187.75      5.68 o 
  -8   2   9        7.93        9.04      1.17 o 
  -7   2   9       80.39       78.64      2.58 o 
  -6   2   9      171.64      160.93      2.86 o 
  -5   2   9       18.93       10.45      1.05 o 
  -4   2   9     1182.38     1196.62     15.01 o 
  -3   2   9       57.40       54.68      1.41 o 
  -2   2   9        1.66        1.87      0.97 o 
  -1   2   9      115.15      115.79      2.28 o 
   0   2   9       54.08       50.52      1.41 o 
   1   2   9        0.65        0.94      0.93 o 
   2   2   9       30.27       34.37      2.81 o 
   3   2   9       36.82       34.88      3.04 o 
   4   2   9      141.51      148.47      6.13 o 
  -8   3   9       30.81       38.00      1.73 o 
  -7   3   9      218.90      209.87      5.61 o 
  -6   3   9       25.66       27.27      1.87 o 
  -5   3   9      156.27      144.84      2.66 o 
  -4   3   9      309.15      325.51      4.76 o 
  -3   3   9      223.61      235.84      4.72 o 
  -2   3   9     1158.70     1156.68     17.61 o 
  -1   3   9      286.49      268.21      4.15 o 
   0   3   9      129.67      134.30      3.14 o 
   1   3   9      414.42      397.34      6.96 o 
   2   3   9       83.90       78.03      2.19 o 
   3   3   9      100.32       97.44      2.72 o 
  -8   4   9       19.33       18.85      1.38 o 
  -7   4   9        4.84        2.16      0.94 o 
  -6   4   9      275.35      273.68      4.35 o 
  -5   4   9       68.86       71.56      2.19 o 
  -4   4   9      100.40       90.76      1.82 o 
  -3   4   9        1.52        1.69      0.93 o 
  -2   4   9       90.10       80.60      1.65 o 
  -1   4   9      138.34      138.90      4.26 o 
   0   4   9       30.70       34.67      2.39 o 
   1   4   9      112.23      110.22      2.94 o 
   2   4   9      145.97      155.01      4.77 o 
  -8   5   9       25.00       24.94      1.47 o 
  -7   5   9        5.06        8.26      1.11 o 
  -6   5   9       30.32       32.32      1.54 o 
  -5   5   9       37.49       42.47      1.59 o 
  -4   5   9      251.09      265.61      4.34 o 
  -3   5   9       27.14       29.93      1.11 o 
  -2   5   9        4.13        4.32      0.88 o 
  -1   5   9      239.86      232.54      7.49 o 
   0   5   9       55.76       54.44      2.00 o 
   1   5   9       10.40       14.68      1.48 o 
  -7   6   9      226.37      229.82      5.20 o 
  -6   6   9        6.01        7.33      1.10 o 
  -5   6   9        3.86        4.25      1.17 o 
  -4   6   9       15.89       16.09      2.33 o 
  -3   6   9        0.85        2.84      0.94 o 
  -2   6   9        9.60       13.13      2.93 o 
  -1   6   9       51.77       62.42      2.49 o 
   0   6   9      319.16      348.29      6.64 o 
  -6   7   9      274.53      287.38      5.40 o 
  -5   7   9       34.19       35.56      1.55 o 
  -4   7   9       35.80       38.52      2.21 o 
  -3   7   9      146.88      145.40      9.29 o 
  -2   7   9        0.03        0.06      1.82 o 
   1  -8  10        8.72        7.54      3.28 o 
   2  -8  10       70.49       69.92      5.04 o 
   3  -8  10        8.28       10.42      3.35 o 
  -1  -7  10       10.42        9.63      3.15 o 
   0  -7  10      157.63      173.38      6.75 o 
   1  -7  10      139.14      147.61      6.38 o 
   2  -7  10      118.90      116.95      3.96 o 
   3  -7  10        7.79        9.38      2.88 o 
   4  -7  10        9.62       11.80      0.89 o 
   5  -7  10       94.89       87.33      3.78 o 
  -3  -6  10       19.17       25.31      2.38 o 
  -2  -6  10       93.43       95.06      3.58 o 
  -1  -6  10       50.96       49.57      4.05 o 
   0  -6  10       76.64       73.87      4.60 o 
   1  -6  10       34.84       30.71      2.16 o 
   2  -6  10       83.37       75.03      3.44 o 
   3  -6  10       11.81       12.31      0.66 o 
   4  -6  10        7.52        6.25      0.71 o 
   5  -6  10        2.76        1.87      0.67 o 
  -4  -5  10      348.92      386.32     11.58 o 
  -3  -5  10       31.37       30.41      2.31 o 
  -2  -5  10        1.37        2.04      1.34 o 
  -1  -5  10      123.06      131.99      5.58 o 
   0  -5  10      626.74      631.24     15.25 o 
   1  -5  10       14.23       17.56      1.69 o 
   2  -5  10      467.86      452.59     10.53 o 
   3  -5  10      308.16      309.39      4.08 o 
   4  -5  10       17.93       19.97      1.28 o 
   5  -5  10       18.01       17.99      1.85 o 
   6  -5  10        0.31        0.60      0.67 o 
  -5  -4  10       43.67       53.80      3.28 o 
  -4  -4  10        1.10        2.29      2.58 o 
  -3  -4  10      312.39      314.65      9.19 o 
  -2  -4  10      160.82      162.16      4.56 o 
  -1  -4  10       51.08       50.64      2.37 o 
   0  -4  10      114.55      117.79      4.62 o 
   1  -4  10       71.13       64.27      2.26 o 
   2  -4  10        2.74        3.83      0.39 o 
   3  -4  10      238.07      229.76      3.03 o 
   4  -4  10       17.32       17.18      0.90 o 
   5  -4  10        4.58        3.29      1.27 o 
   6  -4  10      118.78      115.62      3.63 o 
  -6  -3  10      259.41      265.84     45.04 o 
  -5  -3  10       19.97       25.09      1.59 o 
  -4  -3  10      119.67      131.90      2.89 o 
  -3  -3  10       22.63       22.76      2.02 o 
  -2  -3  10      257.74      254.68      7.42 o 
  -1  -3  10       94.09       98.12      4.21 o 
   0  -3  10      147.01      136.68      1.65 o 
   1  -3  10        0.27        1.41      0.39 o 
   2  -3  10      539.92      508.88      7.53 o 
   3  -3  10       52.29       55.48      1.08 o 
   4  -3  10       78.10       71.29      2.01 o 
   5  -3  10       37.04       35.73      1.05 o 
   6  -3  10       89.41       90.17      3.27 o 
  -6  -2  10       32.04       36.20      3.82 o 
  -5  -2  10       17.11       16.06      1.77 o 
  -4  -2  10       94.09      104.48      2.80 o 
  -3  -2  10      494.33      474.24     10.67 o 
  -2  -2  10        1.08        0.85      1.02 o 
  -1  -2  10        4.26        5.23      0.39 o 
   0  -2  10       44.35       42.74      0.88 o 
   1  -2  10       10.65       10.45      0.73 o 
   2  -2  10      141.06      144.22      2.30 o 
   3  -2  10      199.93      186.66      3.86 o 
   4  -2  10       67.59       61.81      3.43 o 
   5  -2  10        0.07        0.02      0.42 o 
  -7  -1  10        2.47        4.63      2.78 o 
  -6  -1  10        1.67        2.46      2.27 o 
  -5  -1  10        3.09        2.87      0.49 o 
  -4  -1  10        1.70        2.71      0.48 o 
  -3  -1  10      260.64      245.70      5.32 o 
  -2  -1  10     1033.58     1003.23     10.19 o 
  -1  -1  10       48.75       51.83      1.09 o 
   0  -1  10      186.96      187.16      3.60 o 
   1  -1  10       60.84       60.43      1.32 o 
   2  -1  10       31.89       34.80      1.07 o 
   3  -1  10       31.62       30.68      0.81 o 
   4  -1  10      313.14      274.09     33.94 o 
   5  -1  10       35.83       38.54      3.86 o 
  -7   0  10        6.55        3.55      0.57 o 
  -6   0  10       19.84       21.19      2.06 o 
  -5   0  10       49.17       35.16      1.38 o 
  -4   0  10       18.96       14.27      0.77 o 
  -3   0  10       87.71      102.47      2.17 o 
  -2   0  10       25.49       28.72      1.08 o 
  -1   0  10       22.25       21.52      0.68 o 
   0   0  10      176.85      183.95      2.52 o 
   1   0  10        0.06        0.54      0.49 o 
   2   0  10       35.47       35.29      1.20 o 
   3   0  10      114.03      108.71      3.97 o 
   4   0  10       72.21       73.54      2.88 o 
   5   0  10        6.75        7.70      1.80 o 
  -8   1  10        4.22        6.14      1.02 o 
  -7   1  10      245.65      248.67      9.14 o 
  -6   1  10        0.64        0.48      0.63 o 
  -5   1  10       94.71       96.40      3.18 o 
  -4   1  10       53.87       58.51      1.69 o 
  -3   1  10      236.66      249.53      4.25 o 
  -2   1  10      201.58      197.88      3.47 o 
  -1   1  10      793.56      772.27     13.00 o 
   0   1  10      984.57      983.37     11.62 o 
   1   1  10        4.39        4.97      1.27 o 
   2   1  10       14.87       15.94      1.31 o 
   3   1  10      344.52      354.18      8.07 o 
   4   1  10      116.65      108.35      3.69 o 
  -8   2  10       21.63       26.37      2.74 o 
  -7   2  10        4.66        7.42      0.81 o 
  -6   2  10      178.28      185.55      9.02 o 
  -5   2  10       85.30       78.64      2.30 o 
  -4   2  10       15.79       11.99      1.29 o 
  -3   2  10      470.15      480.45      7.57 o 
  -2   2  10      428.61      426.02      7.03 o 
  -1   2  10       18.50       20.22      0.98 o 
   0   2  10      613.86      591.17      9.78 o 
   1   2  10      177.23      178.69      3.31 o 
   2   2  10       87.64       89.98      3.51 o 
   3   2  10       21.62       22.14      2.19 o 
  -8   3  10        6.60        5.88      1.41 o 
  -7   3  10       28.52       25.35      1.51 o 
  -6   3  10      153.66      146.63      3.47 o 
  -5   3  10      128.48      128.03      2.78 o 
  -4   3  10       78.37       91.59      2.42 o 
  -3   3  10      304.43      297.19      5.13 o 
  -2   3  10      198.70      201.66      3.29 o 
  -1   3  10      532.06      525.01      9.44 o 
   0   3  10        0.04        1.12      0.73 o 
   1   3  10      190.12      181.09      7.87 o 
   2   3  10        3.27        1.71      0.95 o 
   3   3  10      150.11      171.35      5.32 o 
  -8   4  10        0.01       -0.47      0.87 o 
  -7   4  10      160.52      163.06      6.01 o 
  -6   4  10      170.22      157.87      3.01 o 
  -5   4  10      108.40      109.76      2.62 o 
  -4   4  10      202.92      195.83      2.99 o 
  -3   4  10        5.36        7.34      1.36 o 
  -2   4  10        4.78        5.34      0.84 o 
  -1   4  10        7.36        4.31      0.57 o 
   0   4  10      188.40      193.76      4.18 o 
   1   4  10       57.15       68.57      3.29 o 
   2   4  10        0.77       -0.04      0.87 o 
  -7   5  10        7.46        9.14      1.12 o 
  -6   5  10       71.64       72.59      1.88 o 
  -5   5  10      254.71      253.87      4.13 o 
  -4   5  10        1.98        2.61      1.29 o 
  -3   5  10      280.99      280.70      5.04 o 
  -2   5  10        3.19        5.33      0.78 o 
  -1   5  10       25.96       27.35      1.63 o 
   0   5  10        4.12        4.77      1.18 o 
  -7   6  10       26.14       27.94      1.91 o 
  -6   6  10       63.73       61.20      2.21 o 
  -5   6  10       82.80       90.35      2.40 o 
  -4   6  10       55.43       57.90      1.82 o 
  -3   6  10        0.09        0.66      0.49 o 
  -2   6  10       51.56       49.47      4.18 o 
  -1   6  10        6.81        8.84      1.45 o 
  -5   7  10      114.98      109.37      2.81 o 
  -4   7  10       15.43       12.28      1.80 o 
   0  -7  11       63.45       59.81      3.16 o 
   1  -7  11      330.68      336.49      8.61 o 
   2  -7  11       36.28       40.63      2.69 o 
   3  -7  11       90.97       94.85      3.65 o 
   4  -7  11       88.59       92.78      5.08 o 
  -2  -6  11       66.30       70.91      3.37 o 
  -1  -6  11        7.24        5.38      1.65 o 
   0  -6  11      114.62      118.35      3.98 o 
   1  -6  11        2.04        2.69      1.38 o 
   2  -6  11       30.00       32.54      2.15 o 
   3  -6  11       68.32       57.89      7.84 o 
   4  -6  11       31.05       31.84      1.13 o 
   5  -6  11       11.69       14.15      0.98 o 
  -3  -5  11       47.76       55.65      4.51 o 
  -2  -5  11       61.41       59.37      2.83 o 
  -1  -5  11      259.98      258.09      6.50 o 
   0  -5  11       87.85       81.99      3.00 o 
   1  -5  11       39.98       48.07      2.32 o 
   2  -5  11      146.61      133.12      5.28 o 
   3  -5  11        7.36        7.59      0.70 o 
   4  -5  11       17.99       18.18      0.84 o 
   5  -5  11        7.03        7.29      0.80 o 
  -4  -4  11       16.36       25.75      2.47 o 
  -3  -4  11      135.82      146.70      6.21 o 
  -2  -4  11      143.85      140.78      5.63 o 
  -1  -4  11        6.97        9.18      2.55 o 
   0  -4  11        6.69        9.78      1.40 o 
   1  -4  11      145.76      131.93      6.96 o 
   2  -4  11        2.96        2.65      0.73 o 
   3  -4  11      267.95      244.89      8.41 o 
   4  -4  11       16.28       17.90      0.92 o 
   5  -4  11       15.95       13.98      1.58 o 
  -5  -3  11        0.44        0.01      1.08 o 
  -4  -3  11       33.77       45.93      2.80 o 
  -3  -3  11        1.04        1.64      1.35 o 
  -2  -3  11      322.20      323.35      7.48 o 
  -1  -3  11      225.63      227.18      5.39 o 
   0  -3  11      156.91      143.42      4.61 o 
   1  -3  11       40.70       40.66      1.01 o 
   2  -3  11        3.17        2.10      0.65 o 
   3  -3  11       14.70       14.11      0.92 o 
   4  -3  11      189.66      173.37      3.85 o 
   5  -3  11        7.67       10.00      0.80 o 
  -6  -2  11        5.85       10.18      1.91 o 
  -5  -2  11       15.68       18.05      1.52 o 
  -4  -2  11        0.02        0.81      1.09 o 
  -3  -2  11       14.24       17.85      1.47 o 
  -2  -2  11       26.86       24.19      2.86 o 
  -1  -2  11       28.41       32.16      1.00 o 
   0  -2  11        1.83        1.44      0.46 o 
   1  -2  11      213.43      219.29      3.42 o 
   2  -2  11      137.28      141.11      3.43 o 
   3  -2  11      245.71      248.51      5.19 o 
   4  -2  11       32.52       31.27      2.54 o 
   5  -2  11        1.81        2.16      1.35 o 
  -6  -1  11      131.87      164.29      4.77 o 
  -5  -1  11       72.74       77.89      3.95 o 
  -4  -1  11        6.63        4.79      0.68 o 
  -3  -1  11       33.43       29.31      0.68 o 
  -2  -1  11      630.06      625.71      6.44 o 
  -1  -1  11       31.02       30.11      0.82 o 
   0  -1  11       77.54       76.39      1.37 o 
   1  -1  11      230.51      231.28      3.12 o 
   2  -1  11      716.83      697.80     10.61 o 
   3  -1  11       10.83        9.84      0.76 o 
   4  -1  11      323.79      325.09      8.01 o 
  -7   0  11       91.93      121.34      6.00 o 
  -6   0  11        3.48        3.10      0.50 o 
  -5   0  11       56.03       54.09      2.84 o 
  -4   0  11       10.49       13.32      1.52 o 
  -3   0  11      247.64      243.85      3.32 o 
  -2   0  11        0.16        0.28      0.33 o 
  -1   0  11      295.77      297.07      3.94 o 
   0   0  11     1001.92     1013.40     19.06 o 
   1   0  11      173.98      181.02      2.63 o 
   2   0  11      155.00      153.64      3.38 o 
   3   0  11        0.37        0.71      0.89 o 
   4   0  11        4.69        4.98      1.44 o 
  -7   1  11        9.80        6.66      1.26 o 
  -6   1  11       45.70       46.95      2.55 o 
  -5   1  11       53.70       50.08      1.10 o 
  -4   1  11      335.54      306.82      5.14 o 
  -3   1  11       66.80       72.82      1.68 o 
  -2   1  11      317.19      321.93      5.50 o 
  -1   1  11       52.15       53.93      2.01 o 
   0   1  11       75.23       80.13      2.43 o 
   1   1  11       53.02       50.93      1.51 o 
   2   1  11       17.99       16.50      2.21 o 
   3   1  11       37.76       33.19      3.05 o 
  -7   2  11        4.41        5.01      0.75 o 
  -6   2  11      199.68      187.96     11.80 o 
  -5   2  11      292.31      302.11      4.01 o 
  -4   2  11       29.45       32.13      2.04 o 
  -3   2  11       26.47       27.77      1.47 o 
  -2   2  11      485.53      489.03      7.67 o 
  -1   2  11       10.49        9.38      0.62 o 
   0   2  11      461.11      451.55      7.16 o 
   1   2  11       63.48       59.70      4.36 o 
   2   2  11       30.66       28.68      1.94 o 
   3   2  11       13.16       10.76      2.17 o 
  -7   3  11       85.75       86.46      6.47 o 
  -6   3  11        5.23        2.66      0.73 o 
  -5   3  11      239.13      239.50      3.67 o 
  -4   3  11       17.61       16.98      1.80 o 
  -3   3  11       14.23       14.90      1.30 o 
  -2   3  11      104.26      101.82      2.54 o 
  -1   3  11        0.85        1.21      0.36 o 
   0   3  11        6.49        8.67      2.58 o 
   1   3  11       47.30       50.28      3.08 o 
   2   3  11       54.17       58.78      3.23 o 
  -7   4  11       16.29       15.21      1.26 o 
  -6   4  11       36.36       32.43      1.46 o 
  -5   4  11        0.05        0.93      1.20 o 
  -4   4  11      227.13      234.82      4.16 o 
  -3   4  11       35.87       35.81      1.22 o 
  -2   4  11       14.75       13.46      0.77 o 
  -1   4  11       20.15       18.38      2.05 o 
   0   4  11       79.10       82.72      2.97 o 
   1   4  11        5.60        6.94      1.29 o 
  -7   5  11       20.62       21.52      1.53 o 
  -6   5  11       35.49       44.30      1.83 o 
  -5   5  11      150.77      154.31      2.74 o 
  -4   5  11        9.01       12.58      1.58 o 
  -3   5  11        0.39        1.00      0.52 o 
  -2   5  11       51.83       53.81      6.27 o 
  -1   5  11       49.31       59.23      3.33 o 
  -5   6  11       31.98       36.27      2.14 o 
  -4   6  11       16.80       17.67      1.69 o 
  -3   6  11      128.48      136.74      6.23 o 
  -1  -6  12       11.41       14.24      3.41 o 
   0  -6  12       64.45       64.41      4.54 o 
   1  -6  12      149.02      148.11      6.16 o 
   2  -6  12       13.82       16.81      3.07 o 
   3  -6  12        6.31        8.80      1.56 o 
  -3  -5  12       40.44       40.95      4.65 o 
  -2  -5  12      109.59      122.20      5.97 o 
  -1  -5  12        3.81        4.98      2.65 o 
   0  -5  12       18.18       17.21      2.93 o 
   1  -5  12       12.82       11.74      2.61 o 
   2  -5  12       23.21       25.96      2.87 o 
   3  -5  12        0.01        0.27      0.68 o 
   4  -5  12       25.45       22.80      0.96 o 
  -4  -4  12        5.33        8.07      2.19 o 
  -3  -4  12        4.98        6.17      1.83 o 
  -2  -4  12       35.28       36.84      2.41 o 
  -1  -4  12       13.05       15.65      1.72 o 
   0  -4  12       59.45       59.68      2.48 o 
   1  -4  12      402.40      345.70     23.69 o 
   2  -4  12        3.75        3.62      0.78 o 
   3  -4  12       92.75       80.27      6.47 o 
   4  -4  12      176.25      167.54      6.62 o 
  -5  -3  12       77.08       91.76      6.47 o 
  -4  -3  12      123.12      135.39      6.55 o 
  -3  -3  12        8.51       10.47      3.01 o 
  -2  -3  12       87.10       87.12      3.11 o 
  -1  -3  12       42.39       43.37      3.34 o 
   0  -3  12        3.87        2.34      0.42 o 
   1  -3  12      266.52      245.35     13.61 o 
   2  -3  12      187.80      173.50     12.45 o 
   3  -3  12       55.23       50.71      2.94 o 
   4  -3  12        0.94        0.74      0.85 o 
  -5  -2  12       22.74       19.95      2.15 o 
  -4  -2  12        4.10        6.21      1.17 o 
  -3  -2  12       69.25       69.21      2.96 o 
  -2  -2  12       47.61       42.99      2.19 o 
  -1  -2  12      640.56      602.14     23.16 o 
   0  -2  12        7.31        7.15      0.66 o 
   1  -2  12      385.35      361.87      4.84 o 
   2  -2  12      636.33      614.09     19.43 o 
   3  -2  12        5.29        4.64      0.97 o 
   4  -2  12       20.40       19.21      1.77 o 
  -6  -1  12       35.65       42.43      2.65 o 
  -5  -1  12       17.20       12.48      5.34 o 
  -4  -1  12      147.83      153.19      3.57 o 
  -3  -1  12       62.42       59.24      1.67 o 
  -2  -1  12      104.70       90.96      2.40 o 
  -1  -1  12      192.67      189.60      2.67 o 
   0  -1  12       71.71       72.44      1.47 o 
   1  -1  12       24.31       21.13      0.75 o 
   2  -1  12       58.43       52.47      3.31 o 
   3  -1  12       10.22        8.64      1.05 o 
   4  -1  12      120.22      122.56      3.98 o 
  -6   0  12       33.32       40.72      2.57 o 
  -5   0  12      233.65      223.86     27.30 o 
  -4   0  12       90.20       79.58      4.63 o 
  -3   0  12      159.65      151.79      1.83 o 
  -2   0  12        8.59        9.54      0.57 o 
  -1   0  12      192.00      197.46      3.96 o 
   0   0  12       77.28       75.62      1.77 o 
   1   0  12      221.80      220.07      3.16 o 
   2   0  12       18.45       17.24      1.12 o 
   3   0  12      110.30      103.64      4.43 o 
  -7   1  12       33.57       44.37      2.85 o 
  -6   1  12        4.73        5.08      1.09 o 
  -5   1  12      109.21      115.07      7.02 o 
  -4   1  12       15.65       20.67      1.06 o 
  -3   1  12       19.18       19.83      1.04 o 
  -2   1  12      159.68      165.26      5.08 o 
  -1   1  12       18.28       19.19      2.00 o 
   0   1  12       30.76       31.74      1.18 o 
   1   1  12        2.25        2.36      1.21 o 
   2   1  12       34.62       35.29      3.36 o 
   3   1  12        2.85        2.61      1.35 o 
  -7   2  12       68.80       59.95      5.74 o 
  -6   2  12        5.30        7.17      1.07 o 
  -5   2  12       93.22      104.23      2.29 o 
  -4   2  12       44.59       44.73      2.21 o 
  -3   2  12       11.87       14.06      1.27 o 
  -2   2  12       52.52       53.89      2.20 o 
  -1   2  12      195.34      196.05      3.85 o 
   0   2  12      272.72      282.53      9.96 o 
   1   2  12        5.41        3.04      0.87 o 
   2   2  12        1.21        0.17      0.73 o 
  -7   3  12       30.62       32.38      3.05 o 
  -6   3  12        0.65        1.28      0.76 o 
  -5   3  12       83.17       89.24      3.55 o 
  -4   3  12      345.58      388.03      7.19 o 
  -3   3  12        6.16        3.55      0.76 o 
  -2   3  12      222.34      208.94     10.40 o 
  -1   3  12       32.19       29.13      1.35 o 
   0   3  12       14.99       15.91      1.71 o 
   1   3  12      119.14      122.51      4.60 o 
  -6   4  12       21.22       21.67      1.48 o 
  -5   4  12       33.26       36.89      2.43 o 
  -4   4  12       71.63       71.88      1.94 o 
  -3   4  12       23.33       25.16      1.47 o 
  -2   4  12      253.97      222.23     15.68 o 
  -1   4  12      381.33      428.70      9.10 o 
   0   4  12        2.90        6.18      1.19 o 
  -5   5  12       17.10       17.56      1.65 o 
  -4   5  12       43.22       46.00      1.64 o 
  -3   5  12       78.53       70.79      5.05 o 
  -2   5  12        1.17        1.56      1.04 o 
   1  -6  13        1.21        0.18      1.12 o 
  -2  -5  13        4.74        4.07      1.78 o 
  -1  -5  13        8.84        7.29      1.76 o 
   0  -5  13        2.06        2.38      1.37 o 
   1  -5  13        0.28        0.40      1.08 o 
   2  -5  13       86.09       89.67      4.43 o 
   3  -5  13       96.49       99.22      3.29 o 
  -3  -4  13        1.27        0.95      1.52 o 
  -2  -4  13       56.71       61.31      2.93 o 
  -1  -4  13        0.49        0.87      1.18 o 
   0  -4  13      136.88      136.36      5.24 o 
   1  -4  13        0.26        1.25      1.76 o 
   2  -4  13        9.00        8.33      0.92 o 
   3  -4  13      143.33      120.62     13.44 o 
  -4  -3  13      103.53      129.98      6.95 o 
  -3  -3  13        7.89        7.59      3.16 o 
  -2  -3  13       16.14       15.57      2.98 o 
  -1  -3  13       55.23       57.30      2.51 o 
   0  -3  13       52.52       51.56      2.24 o 
   1  -3  13       19.95       13.91      0.96 o 
   2  -3  13       83.06       78.55      6.93 o 
   3  -3  13      179.56      165.63      6.35 o 
  -5  -2  13      120.86      161.79      3.85 o 
  -4  -2  13      179.79      208.36      4.19 o 
  -3  -2  13      175.60      179.51      5.10 o 
  -2  -2  13       61.88       55.87      3.73 o 
  -1  -2  13       61.57       55.73      2.79 o 
   0  -2  13      216.54      200.31     10.15 o 
   1  -2  13       24.57       21.54      1.67 o 
   2  -2  13        1.46        2.45      0.65 o 
   3  -2  13      237.71      220.17      4.04 o 
  -5  -1  13       89.27      102.25      3.83 o 
  -4  -1  13       78.09       95.46      3.01 o 
  -3  -1  13      197.75      228.49      4.09 o 
  -2  -1  13        0.04        0.35      0.23 o 
  -1  -1  13       86.91       84.48      2.16 o 
   0  -1  13      382.62      371.42     11.24 o 
   1  -1  13       41.15       37.07      0.98 o 
   2  -1  13      146.50      138.55      2.24 o 
   3  -1  13        3.11        3.74      1.91 o 
  -6   0  13       41.59       47.58      2.74 o 
  -5   0  13       65.50       75.65      3.10 o 
  -4   0  13       75.45       65.82      3.08 o 
  -3   0  13      153.42      154.31      2.60 o 
  -2   0  13       30.25       31.96      1.11 o 
  -1   0  13      123.15      126.62      2.47 o 
   0   0  13      166.83      159.72      2.52 o 
   1   0  13       40.19       38.77      1.07 o 
   2   0  13       87.20       85.66      2.41 o 
  -6   1  13       53.59       73.29      3.22 o 
  -5   1  13       19.87       23.26      2.06 o 
  -4   1  13      211.37      216.74      6.76 o 
  -3   1  13        2.56        3.85      0.81 o 
  -2   1  13       58.08       61.54      1.37 o 
  -1   1  13      198.99      191.73      5.17 o 
   0   1  13      138.99      142.53      3.06 o 
   1   1  13        0.01        0.34      0.62 o 
   2   1  13       40.76       41.39      2.52 o 
  -6   2  13        1.02        1.40      0.98 o 
  -5   2  13       11.82       12.14      1.70 o 
  -4   2  13       22.32       26.97      1.44 o 
  -3   2  13       19.35       17.02      1.02 o 
  -2   2  13       13.36       11.74      0.92 o 
  -1   2  13       84.89       84.37      3.35 o 
   0   2  13      145.83      145.63      3.04 o 
   1   2  13      104.13      121.03      3.84 o 
  -6   3  13       69.17       66.78      4.09 o 
  -5   3  13        5.82        5.56      1.31 o 
  -4   3  13       11.62       11.54      1.67 o 
  -3   3  13        3.89        5.64      0.99 o 
  -2   3  13        0.75        0.33      0.61 o 
  -1   3  13       13.41       15.23      2.82 o 
   0   3  13        1.40        0.63      0.90 o 
  -5   4  13        0.00        0.31      1.20 o 
  -4   4  13       88.71       89.00      2.64 o 
  -3   4  13      313.77      308.87      6.10 o 
  -2   4  13        7.52        7.59      1.17 o 
  -2  -4  14       52.23       58.52      4.72 o 
  -1  -4  14       19.28       20.09      2.05 o 
   0  -4  14        0.31        0.46      1.08 o 
   1  -4  14       84.29       89.17      4.32 o 
   2  -4  14        1.96        1.78      1.75 o 
  -3  -3  14       36.64       44.44      2.94 o 
  -2  -3  14        2.62        3.20      1.48 o 
  -1  -3  14        6.43        5.03      2.36 o 
   0  -3  14      122.22      120.63      4.79 o 
   1  -3  14       67.99       70.13      2.52 o 
   2  -3  14        6.08        7.96      2.27 o 
  -4  -2  14       11.36        9.72      3.78 o 
  -3  -2  14       43.11       48.21      4.40 o 
  -2  -2  14        0.10        0.40      1.08 o 
  -1  -2  14       22.69       22.45      1.74 o 
   0  -2  14      204.57      173.08     13.72 o 
   1  -2  14       61.68       58.31      3.81 o 
   2  -2  14        5.68        4.36      0.63 o 
  -4  -1  14       34.97       37.96      1.86 o 
  -3  -1  14       36.46       33.81      3.68 o 
  -2  -1  14      137.40      138.85      4.01 o 
  -1  -1  14        7.89        8.39      1.68 o 
   0  -1  14       37.59       34.03      0.95 o 
   1  -1  14      397.72      376.51      6.12 o 
   2  -1  14        7.30        4.04      1.05 o 
  -5   0  14       45.77       52.46      4.34 o 
  -4   0  14       63.37       65.49      2.75 o 
  -3   0  14       70.05       71.29      3.92 o 
  -2   0  14       76.58       73.97      2.48 o 
  -1   0  14        7.13        7.34      0.68 o 
   0   0  14      190.01      179.94      4.25 o 
   1   0  14       46.17       45.34      2.14 o 
  -5   1  14       16.38       14.02      1.73 o 
  -4   1  14       29.11       35.13      1.04 o 
  -3   1  14       54.46       60.10      1.24 o 
  -2   1  14       27.45       27.13      1.06 o 
  -1   1  14        0.25        0.34      0.88 o 
   0   1  14       45.11       41.78      1.84 o 
  -5   2  14        9.23        9.55      1.22 o 
  -4   2  14       10.17        7.17      1.53 o 
  -3   2  14      331.39      377.24      8.51 o 
  -2   2  14       74.52       71.30      2.17 o 
  -1   2  14       14.90       13.62      1.68 o 
  -4   3  14        5.10        2.48      3.42 o 
  -3   3  14       19.99       21.27      2.35 o 
  -2   3  14      152.41      165.32     10.01 o 
  -2  -2  15      109.10      116.72      5.43 o 
  -1  -2  15       25.73       31.76      2.03 o 
   0  -2  15        3.19        4.16      1.95 o 
  -3  -1  15        2.81        2.35      1.55 o 
  -2  -1  15        5.90        9.43      2.59 o 
  -1  -1  15       48.62       48.08      2.17 o 
   0  -1  15        1.29        1.14      0.63 o 
  -2   0  15       80.23       77.27      1.76 o 
  -1   0  15      168.13      163.94      3.49 o 
  -3   1  15       14.94       15.97      1.11 o 
  -2   1  15       32.21       27.55      1.05 o 
                                                 
